# Supplementary material for: Correlation between bacterial microbiome and Legionella species in water from public bath facilities by 16S rRNA gene amplicon sequencing
Source: Microbiol Spectr. 2024 Feb 16;12(4):e03459-23. doi: 10.1128/spectrum.03459-23 (PMC10986325; doi:10.1128/spectrum.03459-23)
Supplement: Table S1 — Sample information. [file spectrum.03459-23-s0004.xlsx]

## Sheet: Supplementary Table S1
Supplementary Table S1. Sample information
													Plate culture method:		Next-generation sequencing method:
No.	Sample No.	Sample type	Facility	Date	Water source	Temperature (°C)	Free residual chlorine (mg/L)	pH	Conductivity (mS)	Total dissolved solids (mg/L)	Salinity (%)	ATP (RLU)	CFU/100 mL	Species of isolatesa	Obtained no. of clean reads	Legionella-read result at the genus-level analysis	L. pneumophila-read result at the species-level analysis
1	R01-B03	Bath water	B	2019-07-23	Non-hot spring water	41.2	0.3	7.21	1.698	1129	0.1	148	30	Lp sg1 (ST138), Lp sg6	168202	Posi	Posi
2	R01-B04	Bath water	B	2019-07-23	Non-hot spring water	40.8	0.2	7.09	1.724	1149	0.1	72	70	Lp sg6	76576	Neg	Neg
3	R01-B05	Bath water	C	2019-08-08	Unknown	37.6	1.5	5.82	0.666	444	0.04	7	< 10		132713	Neg	Neg
4	R01-B06	Bath water	C	2019-08-08	Hot spring water	39.6	2	8.07	0.642	429	0.04	7	< 10		49303	Neg	Neg
5	R01-B08	Bath water	C	2019-08-08	Unknown	40	2	8.55	0.644	432	0.04	13	< 10		35487	Neg	Neg
6	R01-B09	Bath water	C	2019-08-08	Hot spring water	38	0.8	7.92	0.636	420	0.04	5	< 10		97719	Posi	Posi
7	R01-B10	Bath water	C	2019-08-08	Unknown	40.2	2	8.41	0.759	505	0.05	5	< 10		120965	Posi	Posi
8	R01-B11	Bath water	E	2019-08-26	Non-hot spring water	38	2	7.8	0.638	426	0.04	4	< 10		84077	Neg	Neg
9	R01-B12	Bath water	E	2019-08-26	Non-hot spring water	41	0.5	8.4	0.658	435	0.04	20	< 10		109781	Posi	Neg
10	R01-B13	Bath water	E	2019-08-26	Non-hot spring water	38	2	7.83	0.645	431	0.04	5	< 10		130277	Neg	Neg
11	R01-B14	Bath water	E	2019-08-26	Non-hot spring water	40	0.8	8.37	0.66	439	0.04	16	< 10		126100	Posi	Neg
12	R01-B16	Bath water	G	2019-09-03	Non-hot spring water	37	0.2	5.32	0.586	393	0.04	12	< 10		95556	Neg	Neg
13	R01-B17	Bath water	G	2019-09-03	Non-hot spring water	40	0.2	7.87	0.561	375	0.03	176	370	Lp sg1 (ST502)	155317	Neg	Neg
14	R01-B19	Bath water	H	2019-09-24	Non-hot spring water	36.5	0.5	8.03	0.642	429	0.04	10	< 10		79689	Posi	Posi
15	R01-B20	Bath water	H	2019-09-24	Non-hot spring water	38	2	8.05	0.657	440	0.04	8	< 10		68136	Posi	Posi
16	R01-B21	Bath water	H	2019-09-24	Non-hot spring water	38	0.6	8.02	0.742	495	0.04	10	10	Lp sg1 (ST505)	152132	Posi	Posi
17	R01-B22	Bath water	H	2019-09-24	Unknown	39	1	8.16	57.1	38200	3.6	29	< 10		201261	Posi	Neg
18	R01-B24	Bath water	K	2019-10-16	Unknown	NA	1.8	8.37	0.72	481	0.04	44	< 10		17323	Posi	Posi
19	R01-B25	Bath water	K	2019-10-16	Unknown	NA	1.5	9.08	0.719	476	0.04	18	10	Lp sg1 (ST328), Lp sg5, Lp sg6	115007	Posi	Neg
20	R01-B26	Bath water	K	2019-10-16	Unknown	NA	0.5	5.46	0.759	516	0.05	67	< 10		64938	Posi	Neg
21	R01-B28	Bath water	J	2019-10-24	Unknown	39	1.5	8.45	1.019	677	0.06	5	< 10		78194	Posi	Neg
22	R01-B29	Bath water	J	2019-10-24	Hot spring water	37	2	7.36	42	27800	2.53	95	< 10		153067	Posi	Neg
23	R01-B30	Bath water	J	2019-10-24	Non-hot spring water	39	2	5.26	0.756	497	0.05	2	< 10		49868	Neg	Neg
24	R01-B31	Bath water	A	2019-10-28	Non-hot spring water	40.2	0.8	7.92	0.51	356	0.03	13	< 10		85333	Posi	Posi
25	R01-B32	Bath water	A	2019-10-28	Hot spring water	41.5	2	8.95	1.938	1312	0.12	6	< 10		91711	Posi	Posi
26	R01-B33	Bath water	F	2019-10-28	Hot spring water	40.5	1	7.62	6.65	4390	0.35	11	< 10		118428	Posi	Posi
27	R01-B34	Bath water	F	2019-10-28	Hot spring water	39	0.4	7.57	7.29	4900	0.39	14	90	Lp sg4, Lp sg9, L. micdadei	108129	Posi	Posi
28	R01-B35	Bath water	D	2019-10-31	Non-hot spring water	41.5	2	8.5	0.578	384	0.03	19	< 10		102522	Neg	Neg
29	R01-B36	Bath water	D	2019-10-31	Non-hot spring water	39.5	1	8.46	0.771	516	0.05	249	90	Lp sg1 (new ST)b	88926	Posi	Posi
30	R01-B37	Bath water	D	2019-10-31	Non-hot spring water	41	2	9.07	1.033	687	0.06	5	< 10		81801	Neg	Neg
31	R01-B38	Bath water	D	2019-10-31	Non-hot spring water	38.5	0.15	5.25	0.661	441	0.04	15	< 10		121915	Neg	Neg
32	R01-S01	Shower water	I	2019-07-23	Well water	NA	0.3	7.45	0.573	382	0.03	9	< 10		101697	Posi	Neg
33	R01-S02	Shower water	B	2019-07-23	Well water	NA	0.4	8.06	1.406	934	0.08	19	3000	Lp sg3, Lp sg6, Lp sg12	132728	Posi	Posi
34	R01-S03	Shower water	C	2019-08-08	Well water	NA	0.1	8.05	0.568	379	0.03	7	< 10		157990	Neg	Neg
35	R01-S04	Shower water	E	2019-08-26	Well water	NA	0	7.64	0.681	449	0.04	67	2000	Lp sg6	168329	Posi	Posi
36	R01-S05	Shower water	E	2019-08-26	Well water	NA	0	7.71	0.657	440	0.04	61	2000	Lp sg6	96593	Posi	Posi
37	R01-S06	Shower water	G	2019-09-03	Well water	NA	0.2	7.48	0.566	376	0.03	5	< 10		105834	Neg	Neg
38	R01-S07	Shower water	G	2019-09-03	Well water	NA	0.2	7.49	0.425	285	0.03	4	< 10		127685	Posi	Neg
39	R01-S08	Shower water	H	2019-09-24	Tap water	NA	0.05	7.87	0.602	402	0.04	31	< 10		103681	Neg	Neg
40	R01-S09	Shower water	H	2019-09-24	Tap water	NA	0.05	7.47	0.594	396	0.04	26	< 10		147227	Neg	Neg
41	R01-S10	Shower water	K	2019-10-16	Unknown	NA	0.6	8.01	0.568	379	0.03	102	< 10		54396	Posi	Neg
42	R01-S11	Shower water	K	2019-10-16	Unknown	NA	0.6	7.96	0.575	381	0.03	10	< 10		84869	Neg	Neg
43	R01-S12	Shower water	J	2019-10-24	Tap water	NA	0.2	7.34	0.601	395	0.04	5	< 10		139126	Neg	Neg
44	R01-S13	Shower water	J	2019-10-24	Tap water	NA	0.2	7.19	0.575	381	0.03	6	< 10		187709	Posi	Neg
45	R01-S14	Shower water	A	2019-10-28	Tap water	NA	NA	7.73	0.518	352	0.03	9	< 10		102918	Neg	Neg
46	R01-S15	Shower water	F	2019-10-28	Tap water	NA	NA	7.54	0.498	320	0.03	6	< 10		65403	Posi	Neg
47	R01-S16	Shower water	D	2019-10-31	Well water	NA	0.15	7.45	0.557	372	0.03	6	< 10		66357	Posi	Neg
48	R01-S17	Shower water	D	2019-10-31	Well water	NA	0.1	7.59	0.548	365	0.03	4	< 10		79958	Posi	Neg
49	R02-B01	Bath water	L	2020-09-03	Hot spring water	42.1	1	9.11	4.11	2740	0.22	62	< 10		45975	Posi	Posi
50	R02-B02	Bath water	L	2020-09-03	Hot spring water	41.1	1	8.95	3.43	2300	0.18	5	< 10		68487	Neg	Neg
51	R02-B03	Bath water	L	2020-09-03	Hot spring water	41.2	1.5	8.49	3.44	2270	0.18	6	< 10		60416	Posi	Neg
52	R02-B05	Bath water	M	2020-10-01	Hot spring water	38.4	2	8.27	10.2	673	0.06	25	< 10		14463	Neg	Neg
53	R02-B06	Bath water	M	2020-10-01	Hot spring water	37.8	2	8.28	10.94	740	0.06	4	< 10		87384	Posi	Neg
54	R02-B07	Bath water	M	2020-10-01	Hot spring water	38.3	2	8.35	10.53	702	0.05	8	< 10		38215	Neg	Neg
55	R02-B10	Bath water	G	2020-10-06	Non-hot spring water	35.5	0.1	7.74	0.545	369	0.03	18	< 10		29867	Neg	Neg
56	R02-B11	Bath water	G	2020-10-06	Non-hot spring water	37.2	0.2	7.62	0.527	352	0.03	8	< 10		73921	Posi	Neg
57	R02-B13	Bath water	N	2020-10-27	Hot spring water	42	2	7.19	18.01	11960	0.93	7	< 10		57041	Neg	Neg
58	R02-B14	Bath water	N	2020-10-27	Hot spring water	42.3	2	7.2	17.78	11880	0.96	5	< 10		14220	Neg	Neg
59	R02-B15	Bath water	N	2020-10-27	Hot spring water	41.4	2	6.88	20.5	13700	1.21	3	< 10		38485	Posi	Posi
60	R02-B16	Bath water	N	2020-10-27	Hot spring water	42.3	2	7.04	19.37	12950	1.05	8	< 10		9892	Neg	Neg
61	R02-B19	Bath water	O	2020-11-11	Non-hot spring water	41	0.5	7.68	0.65	434	0.04	1059	50	Lp sg1 (ST505), Lp sg6	86989	Neg	Neg
62	R02-B20	Bath water	O	2020-11-11	Non-hot spring water	40	0.8	7.6	0.675	444	0.04	519	< 10		85377	Posi	Posi
63	R02-B21	Bath water	P	2020-11-11	Hot spring water	41	0.6	7.58	0.562	375	0.03	11	< 10		47346	Posi	Posi
64	R02-B22	Bath water	P	2020-11-11	Hot spring water	41.5	1.3	7.69	0.579	386	0.03	5	< 10		83531	Posi	Posi
65	R02-B23	Bath water	Q	2020-11-12	Non-hot spring water	41	2	7.6	0.705	467	0.04	5	< 10		93218	Posi	Posi
66	R02-B24	Bath water	Q	2020-11-12	Non-hot spring water	38	2	7.74	0.621	409	0.15	1	< 10		98608	Posi	Neg
67	R02-B26	Bath water	D	2020-11-12	Non-hot spring water	42.3	2	7.6	0.582	392	0.04	12	< 10		63576	Neg	Neg
68	R02-B28	Bath water	D	2020-11-12	Non-hot spring water	41.3	2	7.9	0.936	629	0.05	6	< 10		95316	Posi	Posi
69	R02-B30	Bath water	R	2020-11-13	Non-hot spring water	44	2	7.7	0.54	357	0.03	7	< 10		61578	Neg	Neg
70	R02-B31	Bath water	R	2020-11-13	Non-hot spring water	42	2	7.64	0.531	354	0.03	2	< 10		92205	Posi	Neg
71	R02-B33	Bath water	R	2020-11-13	Non-hot spring water	15	2	8.26	0.46	308	0.03	6	< 10		73827	Posi	Neg
72	R02-B34	Bath water	S	2020-11-19	Hot spring water	42.5	1	8.81	3.06	2040	0.16	5	10	Lp sg1 (ST502)	79929	Posi	Posi
73	R02-B35	Bath water	S	2020-11-19	Hot spring water	41	0.2	7.67	2.88	1920	0.15	283	10	L. erythra	56155	Posi	Neg
74	R02-B36	Bath water	S	2020-11-19	Hot spring water	41.5	1.5	8.05	2.98	1990	0.15	6	< 10		85707	Neg	Neg
75	R02-B37	Bath water	S	2020-11-19	Hot spring water	41.5	0.6	7.22	2.97	1980	0.1	105	< 10		88284	Posi	Posi
76	R02-B38	Bath water	T	2020-11-24	Non-hot spring water	42.5	2	7.09	0.564	376	0.03	10	< 10		81355	Posi	Posi
77	R02-B40	Bath water	T	2020-11-24	Unknown	42	2	7.91	0.81	549	0.05	14	< 10		43	NA	NA
78	R02-B41	Bath water	U	2020-11-25	Hot spring water	41.6	0.3	7.24	13.85	9240	0.74	5	10	Lp sgUT	119257	Posi	Posi
79	R02-S01	Shower water	L	2020-09-03	Well water	NA	0.3	7.56	0.509	341	0.03	155	< 10		41600	Posi	Neg
80	R02-S02	Shower water	L	2020-09-03	Well water	NA	0.4	7.62	0.512	344	0.03	11	< 10		89617	Neg	Neg
81	R02-S03	Shower water	M	2020-10-01	Tap water	NA	NA	7.42	0.543	363	0.03	20	< 10		118486	Neg	Neg
82	R02-S04	Shower water	M	2020-10-01	Tap water	NA	NA	7.43	0.541	357	0.03	11	< 10		121954	Neg	Neg
83	R02-S05	Shower water	G	2020-10-06	Well water	NA	0	8.02	0.483	323	0.03	97	< 10		67391	Neg	Neg
84	R02-S06	Shower water	G	2020-10-06	Well water	NA	0	8.06	0.446	300	0.02	85	< 10		77154	Neg	Neg
85	R02-S07	Shower water	N	2020-10-27	Tap water	NA	0.09	7.57	0.508	337	0.03	19	< 10		48503	Posi	Neg
86	R02-S08	Shower water	O	2020-11-11	Tap water	NA	0.2	7.63	0.517	345	0.03	4	< 10		114766	Neg	Neg
87	R02-S09	Shower water	P	2020-11-11	Tap water	NA	0.5	8.39	0.455	304	0.03	4	< 10		60604	Neg	Neg
88	R02-S10	Shower water	Q	2020-11-12	Tap water	NA	0.1	7.98	0.484	320	0.03	109	40	Lp sg1 (ST129)	79654	Neg	Neg
89	R02-S11	Shower water	D	2020-11-12	Well water	NA	0.14	7.88	0.468	310	0.03	61	< 10		36580	Posi	Neg
90	R02-S12	Shower water	D	2020-11-12	Well water	NA	0.04	7.36	0.527	353	0.03	19	< 10		83856	Posi	Neg
91	R02-S13	Shower water	R	2020-11-13	Well water	NA	0	8.45	0.526	353	0.03	8	90	Lp sg5, Lp sg6	78159	Posi	Posi
92	R02-S14	Shower water	R	2020-11-13	Well water	NA	0	8.22	0.523	345	0.03	20	150	Lp sg5, Lp sg6	79670	Posi	Posi
93	R02-S15	Shower water	S	2020-11-19	Tap water	NA	0.1	7.67	0.533	356	0.03	2	< 10		76199	Posi	Posi
94	R02-S16	Shower water	S	2020-11-19	Tap water	NA	0.1	7.32	0.516	346	0.03	5	< 10		115450	Neg	Neg
95	R02-S17	Shower water	T	2020-11-24	Tap water	NA	0.3	7.43	0.502	335	0.03	3	< 10		86	NA	NA
96	R02-S18	Shower water	U	2020-11-25	Tap water	NA	0.2	8.03	0.563	376	0.03	196	< 10		20774	Posi	Neg
97	R03-B01	Bath water	W	2021-10-08	Non-hot spring water	41	0.6	6.75	0.572	384	0.03	6	< 10		105551	Neg	Neg
98	R03-B03	Bath water	W	2021-10-08	Non-hot spring water	41	0.5	6.72	0.518	354	0.03	6	< 10		197401	Posi	Neg
99	R03-B04	Bath water	W	2021-10-08	Non-hot spring water	42	1	6.65	0.556	376	0.03	7	< 10		110926	Neg	Neg
100	R03-B05	Bath water	Z	2021-10-12	Non-hot spring water	48.5	0.2	7.06	0.559	369	0.03	6	< 10		119203	Posi	Posi
101	R03-B06	Bath water	Z	2021-10-12	Non-hot spring water	44.5	1.5	7.21	0.523	354	0.03	7	< 10		83717	Posi	Neg
102	R03-B08	Bath water	Z	2021-10-12	Non-hot spring water	46.5	0.05	7.26	0.534	357	0.03	7	< 10		132901	Posi	Neg
103	R03-B09	Bath water	AA	2021-10-15	Non-hot spring water	40	1.3	7.91	0.554	371	0.03	5	< 10		112498	Neg	Neg
104	R03-B10	Bath water	AA	2021-10-15	Non-hot spring water	39	1	7.58	0.545	365	0.03	3	< 10		105480	Posi	Posi
105	R03-B11	Bath water	AA	2021-10-15	Non-hot spring water	35	1.3	5.83	0.532	354	0.03	3	< 10		98141	Posi	Neg
106	R03-B13	Bath water	C	2021-10-22	Hot spring water	30	2	9.05	0.642	423	0.04	7	< 10		125837	Posi	Neg
107	R03-B14	Bath water	C	2021-10-22	Hot spring water	37	2	8.35	0.602	400	0.04	5	< 10		95223	Posi	Neg
108	R03-B15	Bath water	C	2021-10-22	Hot spring water	39	2	8.56	0.67	446	0.04	16	< 10		117826	Posi	Posi
109	R03-B16	Bath water	C	2021-10-22	Unknown	35	2	8.98	0.613	409	0.04	7	< 10		103137	Posi	Posi
110	R03-B17	Bath water	D	2021-10-28	Non-hot spring water	42.3	1.14	8.31	0.621	414	0.04	18	< 10		126253	Posi	Posi
111	R03-B18	Bath water	D	2021-10-28	Non-hot spring water	40.4	NA	8.78	0.847	562	0.05	11	< 10		139679	Posi	Posi
112	R03-B19	Bath water	D	2021-10-28	Non-hot spring water	41.8	1.31	8.04	0.982	652	0.06	7	10	Lp sg9	166699	Posi	Posi
113	R03-B21	Bath water	Y	2021-11-10	Hot spring water	41.5	0.6	9.75	1.188	792	0.07	2	< 10		100281	Neg	Neg
114	R03-B22	Bath water	Y	2021-11-10	Hot spring water	42.5	1.3	9.82	1.244	826	0.07	6	< 10		156406	Neg	Neg
115	R03-B23	Bath water	Y	2021-11-10	Hot spring water	41.5	2	9.79	1.17	779	0.07	3	< 10		122705	Neg	Neg
116	R03-B24	Bath water	Y	2021-11-10	Hot spring water	42	2	9.33	1.281	850	0.08	6	< 10		202962	Posi	Posi
117	R03-B25	Bath water	X	2021-11-18	Hot spring water	40	2	8.84	1.572	1048	0.09	1	< 10		97618	Posi	Neg
118	R03-B26	Bath water	X	2021-11-18	Hot spring water	40	2	8.94	1.574	1053	0.09	5	< 10		105699	Posi	Neg
119	R03-B27	Bath water	X	2021-11-18	Hot spring water	40	0.3	8.97	1.62	1075	0.1	7	< 10		135453	Neg	Neg
120	R03-B28	Bath water	X	2021-11-18	Hot spring water	40	0.4	8.94	1.61	1070	0.1	5	< 10		147101	Posi	Posi
121	R03-B29	Bath water	V	2021-11-29	Non-hot spring water	45	2	7.59	0.524	350	0.03	4	< 10		98332	Neg	Neg
122	R03-B30	Bath water	V	2021-11-29	Unknown	44.5	2	7.97	0.467	311	0.03	110	< 10		15999	Neg	Neg
123	R03-S01	Shower water	W	2021-10-08	Well water	NA	0.1	6.62	0.577	372	0.03	166	< 10		100163	Neg	Neg
124	R03-S02	Shower water	W	2021-10-08	Well water	NA	0.2	6.85	0.527	368	0.03	153	< 10		53599	Neg	Neg
125	R03-S03	Shower water	Z	2021-10-12	Tap water	NA	0.2	7.16	0.545	361	0.03	7	< 10		160733	Neg	Neg
126	R03-S04	Shower water	Z	2021-10-12	Tap water	NA	0.3	7.02	0.641	423	0.04	4	< 10		106147	Neg	Neg
127	R03-S05	Shower water	AA	2021-10-15	Well water	NA	0.05	7.75	0.553	369	0.03	1	< 10		91103	Posi	Posi
128	R03-S06	Shower water	AA	2021-10-15	Well water	NA	0.6	7.71	0.551	365	0.03	4	< 10		172684	Posi	Neg
129	R03-S07	Shower water	AA	2021-10-15	Well water	NA	0.05	7.64	0.523	350	0.03	5	< 10		141107	Posi	Neg
130	R03-S08	Shower water	AA	2021-10-15	Well water	NA	0.6	7.67	0.516	344	0.03	7	< 10		122662	Posi	Neg
131	R03-S09	Shower water	C	2021-10-22	Well water	NA	0.8	8.36	0.624	415	0.04	6	< 10		134027	Neg	Neg
132	R03-S10	Shower water	D	2021-10-28	Well water	NA	0.22	7.76	0.616	410	0.04	11	< 10		93565	Posi	Neg
133	R03-S11	Shower water	D	2021-10-28	Well water	NA	0.12	7.76	0.585	390	0.03	5	< 10		127723	Posi	Neg
134	R03-S12	Shower water	Y	2021-11-10	Tap water	NA	0.2	7.37	0.546	364	0.03	23	< 10		58691	Neg	Neg
135	R03-S13	Shower water	Y	2021-11-10	Tap water	NA	0.2	7.55	0.541	360	0.03	12	< 10		128227	Neg	Neg
136	R03-S14	Shower water	X	2021-11-18	Unknown	40	2	8.86	1.413	941	0.08	2	< 10		97704	Posi	Neg
137	R03-S15	Shower water	X	2021-11-18	Unknown	40	2	8.83	1.367	911	0.08	6	< 10		141416	Posi	Posi
138	R03-S16	Shower water	V	2021-11-29	Well water	NA	0	7.55	0.479	319	0.03	4	70	Lp sg5, Lp sg6, L. rubrilucens	115624	Posi	Posi
a Lp; Legionella pneumophila, sg; serogroup, ST; sequence type.
b Allelic profile; (7, 6, 17, 3, 13, 11, novel neuA allele).
