# Supplementary material for: Correlation between bacterial microbiome and Legionella species in water from public bath facilities by 16S rRNA gene amplicon sequencing
Source: Microbiol Spectr. 2024 Feb 16;12(4):e03459-23. doi: 10.1128/spectrum.03459-23 (PMC10986325; doi:10.1128/spectrum.03459-23)
Supplement: Table S2 — Number of species for the genus Legionella in each sample. [file spectrum.03459-23-s0005.xlsx]

## Sheet: Supplementary Table S2
Supplementary Table S2. Number of bacterial species for the genus Legionella detected in each sample by 16S rRNA gene amplicon sequencing.
		No. of samples from:
No. of species assigned to Legionella	Species	Bath water (N = 86)	Shower water (N = 50)
6	L. londiniensis, L. maceachernii, L. micdadei, L. norrlandica, L. nautarum, L. pneumophila	1	0
5	L. geestiana, L. maceachernii, L. micdadei, L. oakridgensis, L. pneumophila	1	0
4	L. anisa, L. donaldsonii, L. pneumophila, L. rubrilucens	0	1
	L. londiniensis, L. maceachernii, L. micdadei, L. pneumophila	1	0
	L. maceachernii, L. pneumophila, L. quinlivanii, L. rubrilucens	1	0
3	L. geestiana, L. maceachernii, L. pneumophila	1	0
	L. jordanis, L. maceachernii, L. pneumophila	1	0
	L. jordanis, L. oakridgensis, L. pneumophila	1	0
	L. maceachernii, L. micdadei, L. pneumophila	1	0
	L. maceachernii, L. pneumophila, L. rubrilucens	1	0
2	L. londiniensis, L. thermalis	1	0
	L. maceachernii, L. micdadei	1	0
	L. maceachernii, L. pneumophila	8	2
	L. maceachernii, L. quinlivanii	1	0
	L. maceachernii, L. rubrilucens	1	0
	L. micdadei, L. pneumophila	3	0
	L. nautarum, L. pneumophila	1	0
	L. pneumophila, L. waltersii	0	3
1	L. anisa	1	1
	L. drancourtii	0	1
	L. maceachernii	4	1
	L. pneumophila	11	3
	L. thermalis	1	0
	L. waltersii	0	3
Undetermineda		12	12
Not detected		32	23
a Species could not be determined because of the sequence similarity of the variable region in Legionella-positive samples.
