# Supplementary material for: Correlation between bacterial microbiome and Legionella species in water from public bath facilities by 16S rRNA gene amplicon sequencing
Source: Microbiol Spectr. 2024 Feb 16;12(4):e03459-23. doi: 10.1128/spectrum.03459-23 (PMC10986325; doi:10.1128/spectrum.03459-23)
Supplement: Table S3 — SCNIC analysis in bath water. [file spectrum.03459-23-s0006.xlsx]

## Sheet: Supplementary Table S3
Supplementary Table S3. Results of SCNIC analysis in bath water.
No.	Module membership	ASV ID	Taxonomy
1	module_0	ddc89d182a9a3274529f95027cf70dfb	d__Bacteria; p__Actinobacteriota; c__Actinobacteria; o__Micrococcales; f__Micrococcaceae; g__Pseudarthrobacter
2	module_0	5dbf309f7eff7ec2f8f89cc5c5c754c2	d__Bacteria; p__Actinobacteriota; c__Actinobacteria; o__Micrococcales; f__Microbacteriaceae; g__Microbacterium
3	module_0	422b4df2b7143642d0559682d6da3dcc	d__Bacteria; p__Actinobacteriota; c__Actinobacteria; o__Micrococcales; f__Micrococcaceae; g__Pseudarthrobacter
4	module_0	07c3160551922faa7be5740ea3adc189	d__Bacteria; p__Proteobacteria; c__Gammaproteobacteria; o__Burkholderiales; f__Burkholderiaceae; g__Ralstonia
5	module_0	a6c435f96bd2e992682cc3e7040ec5b2	d__Bacteria; p__Proteobacteria; c__Gammaproteobacteria; o__Enterobacterales; f__Enterobacteriaceae; g__Raoultella
6	module_0	b8310402149b61f1f97b03e9107a2db6	d__Bacteria; p__Proteobacteria; c__Gammaproteobacteria; o__Enterobacterales; f__Enterobacteriaceae; g__Raoultella
7	module_0	05f396eb2a97db9c82e5f9d3fa049d34	d__Bacteria; p__Proteobacteria; c__Gammaproteobacteria; o__Burkholderiales; f__Alcaligenaceae; g__Achromobacter
8	module_0	960ca581bbfee6900de30113df17a5c8	d__Bacteria; p__Proteobacteria; c__Gammaproteobacteria; o__Pseudomonadales; f__Pseudomonadaceae; g__Pseudomonas
9	module_1	fe25a062455fad471807ca56067b4199	d__Bacteria; p__Firmicutes; c__Bacilli; o__Bacillales; f__Bacillaceae; g__Oceanobacillus; s__Oceanobacillus_oncorhynchi
10	module_1	6853fbca95f545b26507b06719194eb8	d__Bacteria; p__Firmicutes; c__Bacilli; o__Staphylococcales; f__Staphylococcaceae; g__Staphylococcus
11	module_1	0aa6767415c3c1d08d147c80b16ec596	d__Bacteria; p__Proteobacteria; c__Gammaproteobacteria; o__Pseudomonadales; f__Moraxellaceae; g__Acinetobacter
12	module_1	8e758fab5a4814776f6159e5f1d40426	d__Bacteria; p__Firmicutes; c__Bacilli; o__Staphylococcales; f__Staphylococcaceae; g__Staphylococcus
13	module_1	825aa424a7a112244dd49ca4ca0f11e3	d__Bacteria; p__Proteobacteria; c__Gammaproteobacteria; o__Pseudomonadales; f__Moraxellaceae; g__Acinetobacter; s__Acinetobacter_radioresistens
14	module_1	2ea2b9083d96a1465773e51aa6e12232	d__Bacteria; p__Actinobacteriota; c__Actinobacteria; o__Micrococcales; f__Brevibacteriaceae; g__Brevibacterium
15	module_1	2e292f01455e1faaf87953880b58e404	d__Bacteria; p__Proteobacteria; c__Gammaproteobacteria; o__Pseudomonadales; f__Moraxellaceae; g__Alkanindiges
16	module_2	2cd30e9eda91687ba73dcae76f4f1880	d__Bacteria; p__Proteobacteria; c__Alphaproteobacteria; o__Caulobacterales; f__Caulobacteraceae; g__Brevundimonas
17	module_2	2b868acb906ca5a23d3950b48894cd70	d__Bacteria; p__Actinobacteriota; c__Actinobacteria; o__Micrococcales; f__Micrococcaceae; g__Micrococcus
18	module_2	09403870435de24e0d1079059a287957	d__Bacteria; p__Actinobacteriota; c__Actinobacteria; o__Micrococcales; f__Micrococcaceae; g__Micrococcus
19	module_2	0a1f5ed70dcb37a86924dbd5fde981af	d__Bacteria; p__Proteobacteria; c__Gammaproteobacteria; o__Pseudomonadales; f__Moraxellaceae; g__Enhydrobacter
20	module_2	4174e90d9bd9be0973f694e1575a12c8	d__Bacteria; p__Proteobacteria; c__Alphaproteobacteria; o__Acetobacterales; f__Acetobacteraceae; g__Roseomonas; s__Roseomonas_gilardii
21	module_3	c374cad81930854a8601ddff764a3754	d__Bacteria; p__Firmicutes; c__Bacilli; o__Bacillales; f__Bacillaceae; g__Bacillus
22	module_3	9edc3ac4f6ab342b647657b92dbf9a4b	d__Bacteria; p__Firmicutes; c__Bacilli; o__Bacillales; f__Bacillaceae; g__Bacillus
23	module_3	2c3c33a3216b62d15538d5b23427befc	d__Bacteria; p__Firmicutes; c__Bacilli; o__Bacillales; f__Bacillaceae; g__Bacillus
24	module_3	eb2e457d9e4fbb1ac63a99f8d9e6cb97	d__Bacteria; p__Firmicutes; c__Bacilli; o__Bacillales; f__Bacillaceae; g__Bacillus
25	module_3	b7eaee5e8c5465910c568c2ada78e7c8	d__Bacteria; p__Firmicutes; c__Bacilli; o__Bacillales; f__Bacillaceae; g__Bacillus
26	module_4	5497318e515a8c328a68f95975d9c7d4	d__Bacteria; p__Firmicutes; c__Bacilli; o__Staphylococcales; f__Staphylococcaceae; g__Staphylococcus
27	module_4	b02a8d33d018119dedb2db15db887bfd	d__Bacteria; p__Actinobacteriota; c__Actinobacteria; o__Propionibacteriales; f__Propionibacteriaceae; g__Cutibacterium
28	module_4	43a54829cc0d7a58a61ad7f833cc2b22	d__Bacteria; p__Firmicutes; c__Bacilli; o__Staphylococcales; f__Staphylococcaceae; g__Staphylococcus
29	module_4	62611dedc42201591d0c89973f903dde	d__Bacteria; p__Firmicutes; c__Bacilli; o__Staphylococcales; f__Staphylococcaceae; g__Staphylococcus
30	module_5	e199bdc8d4acf25ae7f38399462b38d8	d__Bacteria; p__Firmicutes; c__Bacilli; o__Staphylococcales; f__Staphylococcaceae; g__Staphylococcus; s__Staphylococcus_pettenkoferi
31	module_5	ea547dfdadb2e776cedfcb4b88bd01cc	d__Bacteria; p__Firmicutes; c__Bacilli; o__Staphylococcales; f__Staphylococcaceae; g__Staphylococcus; s__Staphylococcus_pettenkoferi
32	module_5	04be702b895fe5ed0568344daf564276	d__Bacteria; p__Firmicutes; c__Bacilli; o__Staphylococcales; f__Staphylococcaceae; g__Staphylococcus
33	module_5	ce8cfebd412da786bea6669e9ba01fe6	d__Bacteria; p__Firmicutes; c__Bacilli; o__Staphylococcales; f__Staphylococcaceae; g__Staphylococcus
34	module_6	f359d6b12d6df77fce3684238719e6c2	d__Bacteria; p__Proteobacteria; c__Alphaproteobacteria; o__Sphingomonadales; f__Sphingomonadaceae; g__Sphingomonas
35	module_6	4a7a4813b0e0cac8daeb99b59edd44a6	d__Bacteria; p__Proteobacteria; c__Alphaproteobacteria; o__Sphingomonadales; f__Sphingomonadaceae; g__Sphingomonas
36	module_6	7f12ef090e1a73c954011f6999416fe0	d__Bacteria; p__Bacteroidota; c__Bacteroidia; o__Sphingobacteriales; f__Sphingobacteriaceae; g__Sphingobacterium; s__Sphingobacterium_daejeonense
37	module_6	71fd06bf8c25e42ed875df9c9ed704f7	d__Bacteria; p__Proteobacteria; c__Alphaproteobacteria; o__Caulobacterales; f__Caulobacteraceae; g__Brevundimonas
38	module_7	bb359711ec12c58bb355f843fdfbe6b0	d__Bacteria; p__Cyanobacteria; c__Vampirivibrionia; o__Obscuribacterales; f__Obscuribacteraceae; g__Obscuribacteraceae; s__uncultured_bacterium
39	module_7	1e9ac52741b6ca3c5660cadfc3200ead	d__Bacteria; p__Cyanobacteria; c__Vampirivibrionia; o__Obscuribacterales; f__Obscuribacteraceae; g__Obscuribacteraceae; s__uncultured_bacterium
40	module_7	397fdab7fc4ca3b79d59537f93f414f5	d__Bacteria; p__Cyanobacteria; c__Vampirivibrionia; o__Obscuribacterales; f__Obscuribacteraceae; g__Obscuribacteraceae; s__uncultured_bacterium
41	module_7	110d12e1db9bd17ed54bb0fe0ecfe738	d__Bacteria; p__Actinobacteriota; c__Actinobacteria; o__Corynebacteriales; f__Mycobacteriaceae; g__Mycobacterium; s__Mycobacterium_phlei
42	module_8	dc68e1b6e4a1ed88e5a33ea0299679e3	d__Bacteria; p__Proteobacteria; c__Alphaproteobacteria; o__Rhizobiales; f__Beijerinckiaceae; g__Methylobacterium-Methylorubrum
43	module_8	15b2dd497672e6efe981098308fbdba8	d__Bacteria; p__Proteobacteria; c__Alphaproteobacteria; o__Rhizobiales; f__Beijerinckiaceae; g__Methylobacterium-Methylorubrum
44	module_8	4715d00a2315b24a3fcc1b66ae839a94	d__Bacteria; p__Proteobacteria; c__Alphaproteobacteria; o__Rhizobiales; f__Beijerinckiaceae; g__Methylobacterium-Methylorubrum
45	module_9	4c44b569de1bca56fa78799d05d55348	d__Bacteria; p__Proteobacteria; c__Alphaproteobacteria; o__Sphingomonadales; f__Sphingomonadaceae; g__Novosphingobium
46	module_9	9eccadd8a219c8c4999217b164b97603	d__Bacteria; p__Proteobacteria; c__Gammaproteobacteria; o__Pseudomonadales; f__Pseudomonadaceae; g__Pseudomonas
47	module_9	8b67dc045b6d04b5394a8ffe0b4afd5a	d__Bacteria; p__Proteobacteria; c__Gammaproteobacteria; o__Pseudomonadales; f__Pseudomonadaceae; g__Pseudomonas
48	module_10	0c23c7be4b6cbfb9d580f6c66c424dd8	d__Bacteria; p__Proteobacteria; c__Alphaproteobacteria; o__Caulobacterales; f__Hyphomonadaceae; g__uncultured; s__uncultured_bacterium
49	module_10	db4fe8618c3059e2a14996eb609c4e0a	d__Bacteria; p__Proteobacteria; c__Alphaproteobacteria
50	module_10	afd61503e425de04179206ea251c12f0	d__Bacteria; p__Proteobacteria; c__Alphaproteobacteria; o__Caulobacterales; f__Hyphomonadaceae
51	module_11	f309fa4843c545c65d0805641ecdb85f	d__Bacteria; p__Firmicutes; c__Desulfitobacteriia; o__Desulfitobacteriales; f__Desulfitobacteriaceae; g__Desulfosporosinus
52	module_11	cdfe1f722f7b2311e1ad4e4109aba212	d__Bacteria; p__Firmicutes; c__Bacilli; o__Bacillales; f__Bacillaceae; g__Anaerobacillus
53	module_11	f0133f8ce3b76fea0d34dfc83051e384	d__Bacteria; p__Firmicutes; c__Desulfotomaculia; o__Desulfotomaculales; f__Desulfotomaculales; g__Desulfotomaculum
54	module_12	2512205f20c04f7625232aa86ae6e7b2	d__Bacteria; p__Proteobacteria; c__Gammaproteobacteria; o__Methylococcales; f__Methylomonadaceae; g__Methylovulum; s__uncultured_bacterium
55	module_12	f06ef947833c29bf80c7c1ee51ab5291	d__Bacteria; p__Cyanobacteria; c__Vampirivibrionia; o__Obscuribacterales; f__Obscuribacteraceae; g__Candidatus_Obscuribacter; s__uncultured_bacterium
56	module_12	a57f9ed2634c6089629547367571cc11	d__Bacteria; p__Cyanobacteria; c__Vampirivibrionia; o__Obscuribacterales; f__Obscuribacteraceae; g__Obscuribacteraceae; s__uncultured_bacterium
57	module_13	2095b2974b6723a0bd88f17d1561df29	d__Bacteria; p__Firmicutes; c__Clostridia; o__Peptostreptococcales-Tissierellales; f__Caminicellaceae; g__Caminicella
58	module_13	679443e2cadca7842bc3301dcf54dcbe	d__Bacteria; p__Firmicutes; c__Clostridia; o__Peptostreptococcales-Tissierellales; f__Caminicellaceae; g__Caminicella
59	module_13	f915ada127caa5b3c1e6f8f68a464f0f	d__Bacteria; p__Firmicutes; c__Clostridia; o__Peptostreptococcales-Tissierellales; f__Caminicellaceae; g__Caminicella
60	module_14	8024696feae05d5c13f9fc85f79953a4	d__Bacteria; p__Actinobacteriota; c__Actinobacteria; o__Corynebacteriales; f__Mycobacteriaceae; g__Mycobacterium
61	module_14	2986045f99a2cfa5d42a46fe742557ad	d__Bacteria; p__Cyanobacteria; c__Vampirivibrionia; o__Obscuribacterales; f__Obscuribacteraceae; g__Candidatus_Obscuribacter; s__Candidatus_Obscuribacter
62	module_14	10f3f003b81e740d7faf17c7ec34e0ec	d__Bacteria; p__Cyanobacteria; c__Vampirivibrionia; o__Obscuribacterales; f__Obscuribacteraceae; g__Candidatus_Obscuribacter
63	module_15	5e6563ee1bede7e7b1b77ac59e1a4e93	d__Bacteria; p__Actinobacteriota; c__Actinobacteria; o__Micrococcales; f__Dermacoccaceae
64	module_15	908e9b387f6b9ce7d3f794e658fba37e	d__Bacteria; p__Firmicutes; c__Bacilli; o__Staphylococcales; f__Staphylococcaceae; g__Staphylococcus
65	module_15	b0fc98e5c8f11484c2b2f6114d8a78de	d__Bacteria; p__Actinobacteriota; c__Actinobacteria; o__Micrococcales; f__Dermacoccaceae
66	module_16	5c288afa25dfa9da251d3e03b50d8fb0	d__Bacteria; p__Nitrospirota; c__Nitrospiria; o__Nitrospirales; f__Nitrospiraceae; g__Nitrospira
67	module_16	3a58d8d817b3c2c33a95529df12ddbc3	d__Bacteria; p__Proteobacteria; c__Gammaproteobacteria; o__Methylococcales; f__Methylococcaceae; g__uncultured; s__Methylococcus_sp.
68	module_16	a27a92ad3c5bb7f98ac8cf94b566ce69	d__Bacteria; p__Proteobacteria; c__Gammaproteobacteria; o__Burkholderiales; f__Hydrogenophilaceae; g__uncultured
69	module_17	bff4309dc657f779c66c28e5ba6a593e	d__Bacteria; p__Proteobacteria; c__Gammaproteobacteria; o__Pseudomonadales; f__Pseudomonadaceae; g__Pseudomonas
70	module_17	d3b6cfb8fe88394379fedb91504af8d1	d__Bacteria; p__Proteobacteria; c__Gammaproteobacteria; o__Pseudomonadales; f__Pseudomonadaceae; g__Pseudomonas
71	module_17	7136846c71b2f663fec268c903d9d684	d__Bacteria; p__Proteobacteria; c__Alphaproteobacteria; o__Sphingomonadales; f__Sphingomonadaceae; g__DSSF69; s__Hankyongella_aquatica
72	module_18	9a22f4fe4ecb1407416b055e2f502549	d__Bacteria; p__Proteobacteria; c__Alphaproteobacteria; o__Kordiimonadales; f__Iodidimonadaceae; g__Iodidimonas; s__uncultured_bacterium
73	module_18	47e40abe54baed37133a82833700a0e9	d__Bacteria; p__Proteobacteria; c__Alphaproteobacteria; o__Rhodobacterales; f__Rhodobacteraceae
74	module_18	7826b5cfa942031fae797228de1d6db9	d__Bacteria; p__Proteobacteria; c__Alphaproteobacteria; o__Rhodospirillales; f__uncultured; g__uncultured
75	module_19	e3fb3f7634b807435c011b6b988a6c37	d__Bacteria; p__Proteobacteria; c__Gammaproteobacteria
76	module_19	73e016075d7425386a7184b6db1b7bcc	d__Bacteria; p__Proteobacteria; c__Gammaproteobacteria; o__Burkholderiales; f__Rhodocyclaceae; g__Methyloversatilis
77	module_19	e8a20d58a7f73628628b1d14100e106a	d__Bacteria; p__Proteobacteria; c__Gammaproteobacteria; o__Burkholderiales; f__Rhodocyclaceae; g__Azospira
78	module_20	8889cea0bc44d96c90512b43303a5507	d__Bacteria; p__Firmicutes; c__Bacilli; o__Staphylococcales; f__Staphylococcaceae; g__Staphylococcus
79	module_20	876ed260be5f69590ce1242534b48054	d__Bacteria; p__Firmicutes; c__Bacilli; o__Staphylococcales; f__Staphylococcaceae; g__Staphylococcus
80	module_20	a8a85a39b353253ce68e687bf6c36e3e	d__Bacteria; p__Firmicutes; c__Bacilli; o__Staphylococcales; f__Staphylococcaceae; g__Staphylococcus
81	module_21	5f81c584ef35f3cb94bd005a06b80c64	d__Bacteria; p__Cyanobacteria; c__Vampirivibrionia; o__Obscuribacterales; f__Obscuribacteraceae; g__Obscuribacteraceae; s__uncultured_marine
82	module_21	b6101dbb5ea6a24934e47d1399a5da25	d__Bacteria; p__Proteobacteria; c__Gammaproteobacteria; o__Legionellales; f__Legionellaceae; g__Legionella; s__Legionella_pittsburghensis
83	module_21	8f0f8e66733f03ce23dc39141eaa127b	d__Bacteria; p__Cyanobacteria; c__Vampirivibrionia; o__Obscuribacterales; f__Obscuribacteraceae; g__Obscuribacteraceae; s__uncultured_bacterium
84	module_22	df3d6113f855e22f2a6d44e60f01baa7	d__Bacteria; p__Firmicutes; c__Clostridia; o__Peptostreptococcales-Tissierellales; f__Peptostreptococcaceae; g__Romboutsia
85	module_22	f2cbb29998f80ea0d81f9cde98ee136e	d__Bacteria; p__Firmicutes; c__Clostridia; o__Clostridiales; f__Clostridiaceae; g__Clostridium_sensu_stricto_1
86	module_22	9eaff8c3aca7b74962decea682803d9c	d__Bacteria; p__Firmicutes; c__Clostridia; o__Peptostreptococcales-Tissierellales; f__Peptostreptococcaceae; g__Intestinibacter
87	module_23	d23c2c7c5e43a787cae60ce5d18a5d2a	d__Bacteria; p__Proteobacteria; c__Gammaproteobacteria; o__Pseudomonadales; f__Pseudomonadaceae; g__Pseudomonas
88	module_23	81b50cbc69b355d6a2207d370e9634c5	d__Bacteria; p__Proteobacteria; c__Gammaproteobacteria; o__Pseudomonadales; f__Pseudomonadaceae; g__Pseudomonas
89	module_24	bbeee9663d666a1f1cf23f39813850f5	d__Bacteria; p__Proteobacteria; c__Gammaproteobacteria; o__Pseudomonadales; f__Pseudomonadaceae; g__Pseudomonas
90	module_24	5a4d6c9612e8f634ea4ae6ea78ef7e03	d__Bacteria; p__Proteobacteria; c__Alphaproteobacteria; o__Azospirillales; f__Azospirillaceae
91	module_25	35fd1e642d3f755cb8f75b89542d7678	d__Bacteria; p__Cyanobacteria; c__Vampirivibrionia; o__Obscuribacterales; f__Obscuribacteraceae; g__Obscuribacteraceae; s__uncultured_bacterium
92	module_25	d7edf962ead4819c2c60c289e597fd47	d__Bacteria; p__Cyanobacteria; c__Vampirivibrionia; o__Obscuribacterales; f__Obscuribacteraceae; g__Candidatus_Obscuribacter; s__uncultured_bacterium
93	module_26	26e8075b771394422b14426e69b0b5b1	d__Bacteria; p__Firmicutes; c__Clostridia; o__Peptostreptococcales-Tissierellales; f__Peptostreptococcales-Tissierellales; g__Anaerococcus
94	module_26	94e5c426709e3731d622c6d2e11c965e	d__Bacteria; p__Firmicutes; c__Bacilli; o__Staphylococcales; f__Staphylococcaceae; g__Staphylococcus
95	module_27	5feb93cd0b55f6fd52912196ca2a045c	d__Bacteria; p__Proteobacteria; c__Alphaproteobacteria; o__Rhizobiales
96	module_27	746b1881c60938388649793a8f6c2726	d__Bacteria; p__Proteobacteria; c__Alphaproteobacteria; o__Kordiimonadales; f__Iodidimonadaceae; g__Iodidimonas; s__uncultured_bacterium
97	module_28	e7ae7d7ef5b6152a0837b6cfed70bd7a	d__Bacteria; p__Proteobacteria; c__Gammaproteobacteria; o__Burkholderiales; f__Burkholderiaceae; g__Burkholderia-Caballeronia-Paraburkholderia
98	module_28	423effcfc2d8f69cf3773281c48fadd2	d__Bacteria; p__Proteobacteria; c__Gammaproteobacteria; o__Burkholderiales; f__Rhodocyclaceae; g__Dechlorosoma
99	module_29	e62f37833c5fb84a698062807d8650e4	d__Bacteria; p__Aquificota; c__Aquificae; o__Aquificales; f__Aquificaceae; g__Hydrogenobacter
100	module_29	54b4f536bf55d4828738953021b5d274	d__Bacteria; p__Deinococcota; c__Deinococci; o__Thermales; f__Thermaceae; g__Thermus; s__Thermus_thermophilus
101	module_30	8e812291e9293f9bd04ff2569956f585	d__Bacteria; p__Deinococcota; c__Deinococci; o__Thermales; f__Thermaceae; g__Thermus
102	module_30	2e2685e6899f29365afc81f714db831f	d__Bacteria; p__Proteobacteria; c__Gammaproteobacteria
103	module_31	62fa84d7e105e85e81d81bb1319a10ed	d__Bacteria; p__Firmicutes; c__Clostridia; o__Peptostreptococcales-Tissierellales; f__Peptostreptococcales-Tissierellales; g__Peptoniphilus
104	module_31	3678d26eb8e3fd26e603acd051347085	d__Bacteria; p__Firmicutes; c__Clostridia; o__Peptostreptococcales-Tissierellales; f__Peptostreptococcales-Tissierellales; g__Finegoldia; s__uncultured_bacterium
105	module_32	262259af1422a097100b3380887e9d04	d__Bacteria; p__Proteobacteria; c__Alphaproteobacteria; o__Sphingomonadales; f__Sphingomonadaceae; g__Blastomonas
106	module_32	d98dc146ecb153beb762e1cc3deff3e5	d__Bacteria; p__Proteobacteria; c__Alphaproteobacteria; o__Sphingomonadales; f__Sphingomonadaceae; g__Porphyrobacter
107	module_33	2097952180d422c9ab996783df3ae8b7	d__Bacteria; p__Actinobacteriota; c__Actinobacteria; o__Corynebacteriales; f__Corynebacteriaceae; g__Corynebacterium
108	module_33	d4e740bc5c2587cbbb188e8e30026611	d__Bacteria; p__Actinobacteriota; c__Actinobacteria; o__Corynebacteriales; f__Corynebacteriaceae; g__Corynebacterium
109	module_34	f06f7051c5a37c223b5b382091241a20	d__Bacteria; p__Proteobacteria; c__Gammaproteobacteria; o__Burkholderiales; f__Comamonadaceae; g__Schlegelella
110	module_34	1f4bbbbfa2e2e5a5878d05c1233dae43	d__Bacteria; p__Proteobacteria; c__Gammaproteobacteria; o__Burkholderiales; f__Comamonadaceae; g__Schlegelella
111	module_35	f641482115e2620c3e3eaa83b74a6075	d__Bacteria; p__Proteobacteria; c__Alphaproteobacteria; o__Sphingomonadales; f__Sphingomonadaceae; g__Sphingomonas
112	module_35	3f5a40ede4a383ffa11a033273a56b71	d__Bacteria; p__Proteobacteria; c__Alphaproteobacteria; o__Rhizobiales; f__Beijerinckiaceae; g__Methylobacterium-Methylorubrum; s__Methylobacterium_isbiliense
113	module_36	c9b6d3beb9519da35db80c8b2a7c3f3b	d__Bacteria; p__Proteobacteria; c__Alphaproteobacteria; o__Rhizobiales; f__Rhodomicrobiaceae; g__Rhodomicrobium
114	module_36	34d48112793c25a95bf84ecac433881a	d__Bacteria; p__Proteobacteria; c__Alphaproteobacteria; o__Rhizobiales; f__Rhodomicrobiaceae; g__Rhodomicrobium
115	module_37	04a06b7851275f34c88de8bea7ec31cf	d__Bacteria; p__Proteobacteria; c__Gammaproteobacteria; o__Burkholderiales; f__Oxalobacteraceae; g__Massilia
116	module_37	477b961f5a6873bae6ae285abc338fef	d__Bacteria; p__Proteobacteria; c__Gammaproteobacteria; o__Burkholderiales; f__Oxalobacteraceae; g__Massilia
117	module_38	c53275aa569972f08085f1c6296e1293	d__Bacteria; p__Proteobacteria; c__Gammaproteobacteria; o__Burkholderiales; f__Hydrogenophilaceae; g__uncultured
118	module_38	8929d4a834179e47f2c0d88689a6346d	d__Bacteria; p__Proteobacteria; c__Gammaproteobacteria; o__Burkholderiales; f__Hydrogenophilaceae; g__uncultured
119	module_39	e7cefc730493bbc5353ec6bfb77b3535	d__Bacteria; p__Proteobacteria; c__Gammaproteobacteria; o__Burkholderiales; f__Hydrogenophilaceae; g__Hydrogenophilus
120	module_39	470a56a74fae96d5f2fb8c492bc5a610	d__Bacteria; p__Proteobacteria; c__Gammaproteobacteria; o__Burkholderiales; f__Hydrogenophilaceae; g__Hydrogenophilus
121	module_40	0fc1f55da576db0650a6d4170988c694	d__Bacteria; p__Chloroflexi; c__Anaerolineae; o__Caldilineales; f__Caldilineaceae; g__Caldilinea; s__Caldilinea_tarbellica
122	module_40	d4440272eef2718359f39dd38ddc3dab	d__Bacteria; p__Nitrospirota; c__Nitrospiria; o__Nitrospirales; f__Nitrospiraceae; g__Nitrospira
123	module_41	6363fea1a840edfef19d9835d6d1fa78	d__Bacteria; p__Cyanobacteria; c__Vampirivibrionia; o__Obscuribacterales; f__Obscuribacteraceae; g__Obscuribacteraceae; s__uncultured_bacterium
124	module_41	c046516aba0fc8f3351c440d4f115cb9	d__Bacteria; p__Cyanobacteria; c__Vampirivibrionia; o__Obscuribacterales; f__Obscuribacteraceae; g__Obscuribacteraceae; s__uncultured_bacterium
125	module_42	8f5861dd05ff347032a565cd7ad31870	d__Bacteria; p__Firmicutes; c__Clostridia; o__Peptostreptococcales-Tissierellales; f__Peptostreptococcales-Tissierellales; g__Fenollaria; s__uncultured_bacterium
126	module_42	4f8285827d64ed44a3a48f09c8deb2fb	d__Bacteria; p__Firmicutes; c__Clostridia; o__Peptostreptococcales-Tissierellales; f__Peptostreptococcales-Tissierellales; g__Peptoniphilus
127	module_43	929e7fcd01560aba82c5b0578328c6eb	d__Bacteria; p__Firmicutes; c__Bacilli; o__Staphylococcales; f__Staphylococcaceae; g__Staphylococcus
128	module_43	c3d4cde1fefab50869535171600db4ac	d__Bacteria; p__Actinobacteriota; c__Actinobacteria; o__Corynebacteriales; f__Corynebacteriaceae; g__Corynebacterium
129	module_44	ccd491b70fbfecc40e221f6e20e8a284	d__Bacteria; p__Proteobacteria; c__Gammaproteobacteria; o__Pseudomonadales; f__Pseudomonadaceae; g__Pseudomonas; s__Pseudomonas_hussainii
130	module_44	2f0ed02adada6b8ad1ae31c4d2ca2cda	d__Bacteria; p__Proteobacteria; c__Gammaproteobacteria; o__Pseudomonadales; f__Pseudomonadaceae; g__Pseudomonas; s__Pseudomonas_hussainii
131	module_45	d578bac2fc0ce54df8df58212e1ef033	d__Bacteria; p__Proteobacteria; c__Alphaproteobacteria; o__Acetobacterales; f__Acetobacteraceae
132	module_45	a9e16e5db7e5c87bd4eda28419d5d97a	d__Bacteria; p__Proteobacteria; c__Alphaproteobacteria; o__Acetobacterales; f__Acetobacteraceae
133	module_46	ead034c20ec389f7f9d1c917cdc9d39c	d__Bacteria; p__Firmicutes; c__Clostridia; o__Peptostreptococcales-Tissierellales; f__Peptostreptococcales-Tissierellales; g__Anaerococcus
134	module_46	39a688974ef42104059262c9fee17f2e	d__Bacteria; p__Firmicutes; c__Clostridia; o__Peptostreptococcales-Tissierellales; f__Peptostreptococcales-Tissierellales; g__Anaerococcus
135	module_47	f08b4108149b06cc52c1cc1e1b8d7e69	d__Bacteria; p__Proteobacteria; c__Alphaproteobacteria; o__Rhizobiales; f__Beijerinckiaceae; g__Methylocystis
136	module_47	d2472baa935f6fb50d7a7733fd06d9b8	d__Bacteria; p__Proteobacteria; c__Alphaproteobacteria; o__Rhizobiales; f__Beijerinckiaceae
137	module_48	971dbc4590d53777509fbc99435c3bdb	d__Bacteria; p__Cyanobacteria; c__Cyanobacteriia; o__Chloroplast; f__Chloroplast; g__Chloroplast
138	module_48	81f880b705b61a1eb9c95d605cb4dfb6	d__Bacteria; p__Proteobacteria; c__Alphaproteobacteria; o__Rickettsiales; f__Mitochondria; g__Mitochondria
