# Supplementary material for: Correlation between bacterial microbiome and Legionella species in water from public bath facilities by 16S rRNA gene amplicon sequencing
Source: Microbiol Spectr. 2024 Feb 16;12(4):e03459-23. doi: 10.1128/spectrum.03459-23 (PMC10986325; doi:10.1128/spectrum.03459-23)
Supplement: Table S4 — SCNIC analysis in shower water. [file spectrum.03459-23-s0007.xlsx]

## Sheet: Supplementary Table S4
Supplementary Table S4. Results of SCNIC analysis in shower water.
No.	Module membership	ASV ID	Taxonomy
1	module_0	eefba2b63e1ea6863a186b83ff021dd7	d__Bacteria; p__WOR-1; c__WOR-1; o__WOR-1; f__WOR-1; g__WOR-1
2	module_0	8f68b4d656d934fbd9acd2eaba516272	d__Bacteria; p__Proteobacteria; c__Gammaproteobacteria; o__Burkholderiales; f__Nitrosomonadaceae; g__Ellin6067
3	module_0	b38db792b78c2cf628f6e218dbe72031	d__Bacteria; p__Proteobacteria; c__Gammaproteobacteria; o__Methylococcales; f__Methylomonadaceae; g__Methyloglobulus; s__uncultured_bacterium
4	module_0	2512205f20c04f7625232aa86ae6e7b2	d__Bacteria; p__Proteobacteria; c__Gammaproteobacteria; o__Methylococcales; f__Methylomonadaceae; g__Methylovulum; s__uncultured_bacterium
5	module_0	371d4c5b1d0b6a7ddb0ecd29a2c3b2b1	d__Bacteria; p__Proteobacteria; c__Gammaproteobacteria; o__Methylococcales; f__Methylomonadaceae; g__Methylovulum; s__uncultured_bacterium
6	module_0	7c1366355861dad031f3fdf093fa2e93	d__Bacteria; p__Proteobacteria; c__Gammaproteobacteria; o__Methylococcales; f__Methylomonadaceae; g__Methyloglobulus; s__uncultured_bacterium
7	module_0	a0005d9d455f9c00e4de58c515d6bb29	d__Bacteria; p__Verrucomicrobiota; c__Omnitrophia; o__Omnitrophales; f__Omnitrophaceae; g__Candidatus_Omnitrophus; s__uncultured_bacterium
8	module_0	f5a3a2323e23c0fda342aa1f2e19dffe	d__Bacteria; p__Cyanobacteria; c__Vampirivibrionia; o__Obscuribacterales; f__Obscuribacteraceae; g__Candidatus_Obscuribacter; s__uncultured_bacterium
9	module_0	fdc2597166e8837c47da509779d2a52d	d__Bacteria; p__Patescibacteria; c__ABY1
10	module_0	14cb46e75a3736b9b01b8252032c3bf7	d__Bacteria; p__Proteobacteria; c__Gammaproteobacteria; o__Methylococcales; f__Methylococcaceae; g__Methylomagnum
11	module_0	88eafc05fd04f5bfd641bee52e6d2849	d__Bacteria; p__Proteobacteria; c__Alphaproteobacteria; o__Rhizobiales; f__Beijerinckiaceae; g__Methylocystis
12	module_0	b226fb4ccbbb977adb2444330b79ef1b	d__Bacteria; p__Verrucomicrobiota; c__Omnitrophia; o__Omnitrophales; f__Omnitrophaceae; g__Candidatus_Omnitrophus
13	module_0	1539f1f961270b50f51182d3eb5f833c	d__Bacteria; p__Actinobacteriota; c__Acidimicrobiia; o__Microtrichales; f__Ilumatobacteraceae; g__CL500-29_marine_group; s__groundwater_metagenome
14	module_0	f0af6f9a77034c56804483c3aceb7f53	d__Bacteria; p__Nitrospirota; c__Nitrospiria; o__Nitrospirales; f__Nitrospiraceae; g__Nitrospira; s__uncultured_Green
15	module_0	cc9a22b401dc3606aa77d585231b92ce	d__Bacteria; p__Proteobacteria; c__Gammaproteobacteria; o__Methylococcales; f__Methylomonadaceae; g__Crenothrix; s__groundwater_metagenome
16	module_0	a536b2a0d9c9a61234151009df7d3d82	d__Bacteria; p__Proteobacteria; c__Gammaproteobacteria; o__Burkholderiales; f__Gallionellaceae; g__Candidatus_Nitrotoga
17	module_0	6e857dc5fbea6dd0cb623df2bfaaea77	d__Bacteria; p__Verrucomicrobiota; c__Omnitrophia; o__Omnitrophales; f__Omnitrophaceae; g__Candidatus_Omnitrophus
18	module_0	c1b6cc84cd4390c6aa2597c4790b5eb6	d__Archaea; p__Nanoarchaeota; c__Nanoarchaeia; o__Woesearchaeales; f__Woesearchaeales; g__Woesearchaeales
19	module_0	af37d434269219ebf4201eced312b4a2	d__Bacteria; p__Proteobacteria; c__Gammaproteobacteria; o__Burkholderiales; f__Gallionellaceae; g__Sideroxydans
20	module_0	cf36e6335785817d7a3fa0ff9923d6cd	d__Bacteria; p__Proteobacteria; c__Gammaproteobacteria; o__Methylococcales; f__Methylomonadaceae; g__Methyloglobulus; s__uncultured_bacterium
21	module_0	19501a029bd31fbbb7a8ba0b7339a4c7	d__Bacteria; p__Proteobacteria; c__Gammaproteobacteria; o__Acidiferrobacterales; f__Acidiferrobacteraceae; g__Sulfurifustis
22	module_0	58265ef65b4a5c73c1a4c1b5b7317efa	d__Bacteria; p__Cyanobacteria; c__Vampirivibrionia; o__Obscuribacterales; f__Obscuribacteraceae; g__Candidatus_Obscuribacter; s__uncultured_bacterium
23	module_0	c4806e52dbf383f425ae3d5a9aa65c50	d__Bacteria; p__WOR-1; c__WOR-1; o__WOR-1; f__WOR-1; g__WOR-1; s__uncultured_bacterium
24	module_0	54256b99a020413c8f6e60b70514383d	d__Bacteria; p__Patescibacteria
25	module_0	e3dc0eaae9c33f8e0cc93853123cf9de	d__Bacteria; p__Nitrospirota; c__Leptospirillia; o__Leptospirillales; f__Leptospirillaceae; g__Leptospirillum
26	module_0	895596695af4111f7fd6380659577cbe	d__Bacteria; p__Proteobacteria; c__Gammaproteobacteria; o__Burkholderiales; f__Gallionellaceae; g__Gallionella
27	module_0	7d444eae9d4b8c01c30d62306acf68fe	d__Bacteria; p__Proteobacteria; c__Alphaproteobacteria; o__Rhizobiales; f__A0839; g__A0839; s__uncultured_bacterium
28	module_0	aece80077365a39722864ae73b8923b7	d__Bacteria; p__Patescibacteria; c__Berkelbacteria; o__Berkelbacteria; f__Berkelbacteria; g__Berkelbacteria; s__uncultured_bacterium
29	module_0	264233a6fa136c90fd4d26dcd7657546	d__Bacteria; p__Proteobacteria; c__Gammaproteobacteria; o__Methylococcales; f__Methylomonadaceae; g__Crenothrix; s__Crenothrix_polyspora
30	module_0	5370771b628dde8fed904035d1c4e7b6	d__Bacteria; p__Proteobacteria; c__Gammaproteobacteria; o__Burkholderiales; f__Gallionellaceae; g__Sideroxydans
31	module_1	55b14b717a972fa448f618b4aab51d0d	d__Bacteria; p__Proteobacteria; c__Gammaproteobacteria; o__Burkholderiales; f__Nitrosomonadaceae; g__oc32; s__uncultured_bacterium
32	module_1	4e451a1f60b855b0364f070b1ce2915d	d__Bacteria; p__Cyanobacteria; c__Vampirivibrionia; o__Obscuribacterales; f__Obscuribacteraceae; g__Obscuribacteraceae; s__uncultured_bacterium
33	module_1	31dd508de84e7683eea9dc65bbb5ce8b	d__Bacteria; p__Chloroflexi; c__Anaerolineae
34	module_1	56aeb2bd969d77956bbf8fef4f419e4e	d__Bacteria; p__Proteobacteria; c__Alphaproteobacteria; o__Sphingomonadales; f__Sphingomonadaceae; g__Novosphingobium
35	module_1	54b4f536bf55d4828738953021b5d274	d__Bacteria; p__Deinococcota; c__Deinococci; o__Thermales; f__Thermaceae; g__Thermus; s__Thermus_thermophilus
36	module_1	880484c2eea482400a95158ad29b8fcc	d__Bacteria; p__Proteobacteria; c__Gammaproteobacteria; o__Burkholderiales; f__Rhodocyclaceae; g__Ferribacterium
37	module_1	8f114d0aac1bf7ecfa9614e6ac3c9aae	d__Bacteria; p__Proteobacteria; c__Gammaproteobacteria; o__Burkholderiales; f__Comamonadaceae; g__Methylibium
38	module_1	fc5c28743a3204e84a78e994341c5045	d__Bacteria; p__Chloroflexi
39	module_1	a2bd8403a50d33b3be1d217914d08157	d__Bacteria; p__Proteobacteria; c__Gammaproteobacteria; o__Burkholderiales; f__Rhodocyclaceae
40	module_2	b8d9d34296f7bb61409f78c1d6d27de2	d__Bacteria; p__Methylomirabilota; c__Methylomirabilia; o__Methylomirabilales; f__Methylomirabilaceae; g__Candidatus_Methylomirabilis; s__uncultured_bacterium
41	module_2	743962d4e395f2eb84b8c415c5fe2d05	d__Bacteria; p__Spirochaetota; c__uncultured; o__uncultured; f__uncultured; g__uncultured; s__uncultured_bacterium
42	module_2	b8f8daeb01f1011412b5aca1386fa511	d__Bacteria; p__Methylomirabilota; c__Methylomirabilia; o__Methylomirabilales; f__Methylomirabilaceae; g__Candidatus_Methylomirabilis; s__uncultured_bacterium
43	module_2	b95b648b837fe4dabd6e29f8d0a79349	d__Bacteria; p__Methylomirabilota; c__Methylomirabilia; o__Methylomirabilales; f__Methylomirabilaceae; g__Candidatus_Methylomirabilis; s__uncultured_bacterium
44	module_2	67a5d74beea35c53cb664ce39eda080c	d__Bacteria; p__Proteobacteria; c__Gammaproteobacteria; o__Burkholderiales; f__Gallionellaceae; g__Ferriphaselus; s__uncultured_bacterium
45	module_2	3300fda3953a86708f5aa9624fa9ee9d	d__Bacteria; p__Proteobacteria; c__Gammaproteobacteria; o__Burkholderiales; f__Rhodocyclaceae
46	module_2	1263815b35d1e7a3828490d1cfa7dc59	d__Bacteria; p__Patescibacteria; c__Parcubacteria
47	module_2	cb44a47cc429b11461150950c726011d	d__Bacteria; p__Methylomirabilota; c__Methylomirabilia; o__Methylomirabilales; f__Methylomirabilaceae; g__Candidatus_Methylomirabilis
48	module_3	70ac806425499cd6f1c1f20d44104c99	d__Bacteria; p__Proteobacteria; c__Alphaproteobacteria; o__Rhizobiales; f__Beijerinckiaceae; g__Methylocystis
49	module_3	eeb0154d9527b3d8bd9cb2aff9e6b907	d__Bacteria; p__Planctomycetota; c__Planctomycetes; o__Gemmatales; f__Gemmataceae; g__uncultured; s__uncultured_bacterium
50	module_3	f08b4108149b06cc52c1cc1e1b8d7e69	d__Bacteria; p__Proteobacteria; c__Alphaproteobacteria; o__Rhizobiales; f__Beijerinckiaceae; g__Methylocystis
51	module_3	c0efa422ec4b01c5bdcbc0f6f840a864	d__Bacteria; p__Dependentiae; c__Babeliae; o__Babeliales; f__Babeliaceae; g__Babeliaceae; s__uncultured_bacterium
52	module_3	e078eebf6b6e2d6b3bb9222cfc128d35	d__Bacteria; p__Actinobacteriota; c__Actinobacteria; o__Micrococcales; f__Micrococcaceae; g__Rothia
53	module_3	dff85029d17abbb270cb71b8dff5717b	d__Bacteria; p__Cyanobacteria; c__Vampirivibrionia; o__Vampirovibrionales; f__Vampirovibrionales; g__Vampirovibrionales; s__uncultured_bacterium
54	module_3	749ca1f64b4ca359962d64b936d23eed	d__Bacteria; p__Planctomycetota; c__Planctomycetes; o__Planctomycetales; f__Rubinisphaeraceae; g__SH-PL14; s__uncultured_bacterium
55	module_4	0f647b073b0d74e3562517eea8fd130e	d__Bacteria; p__Proteobacteria; c__Alphaproteobacteria; o__Rhizobiales; f__Hyphomicrobiaceae; g__Pedomicrobium
56	module_4	e62f37833c5fb84a698062807d8650e4	d__Bacteria; p__Aquificota; c__Aquificae; o__Aquificales; f__Aquificaceae; g__Hydrogenobacter
57	module_4	c498c77850ef2e36bbb84607ca0621a2	d__Bacteria; p__Proteobacteria; c__Gammaproteobacteria; o__Legionellales; f__Legionellaceae; g__Legionella; s__Legionella_pneumophila
58	module_4	1a69ba09772cbbec3c50750ede1d713e	d__Bacteria; p__Nitrospirota; c__Leptospirillia; o__Leptospirillales; f__Leptospirillaceae; g__Leptospirillum; s__Nitrospirae_bacterium
59	module_4	73bfbea26ba5d2ff518524173eb637dd	d__Bacteria; p__Actinobacteriota; c__Thermoleophilia; o__Thermophilales; f__Thermoleophilaceae; g__Thermoleophilum
60	module_4	b52e0c0752bb3e6da5dc7563dab0486a	d__Bacteria; p__Proteobacteria; c__Gammaproteobacteria; o__Burkholderiales; f__Nitrosomonadaceae; g__MND1
61	module_5	58e10c7e52717e938a4279e0ae59a1fb	d__Bacteria; p__Deinococcota; c__Deinococci; o__Thermales; f__Thermaceae; g__Thermus
62	module_5	81b03976c4ecd06b1e3eb9276cf61295	d__Bacteria; p__Proteobacteria; c__Alphaproteobacteria; o__Caulobacterales; f__Caulobacteraceae
63	module_5	e9bdc0632cbd373d02df56f6ee7b008a	d__Bacteria; p__Methylomirabilota; c__Methylomirabilia; o__Rokubacteriales; f__Rokubacteriales; g__Rokubacteriales; s__uncultured_bacterium
64	module_5	ae8e615dd7eb2f280c0eacd9a9f8a700	d__Bacteria; p__Bdellovibrionota; c__Bdellovibrionia; o__Bdellovibrionales; f__Bdellovibrionaceae; g__Bdellovibrio; s__uncultured_bacterium
65	module_5	eeefc444924d5d618754902389d260bd	d__Bacteria; p__Bacteroidota; c__SJA-28; o__SJA-28; f__SJA-28; g__SJA-28; s__uncultured_bacterium
66	module_5	311e0cc376fc1c2b6f7448ffca644b4d	d__Bacteria; p__Nitrospirota; c__Leptospirillia; o__Leptospirillales; f__Leptospirillaceae; g__Leptospirillum; s__uncultured_bacterium
67	module_6	dbfbfa5c8ab6ecee280a351f96a07501	d__Archaea; p__Nanoarchaeota; c__Nanoarchaeia; o__Woesearchaeales; f__Woesearchaeales; g__Woesearchaeales
68	module_6	2d5d8ccc461a50e42bd66a6582474fdb	d__Bacteria; p__Cyanobacteria; c__Vampirivibrionia; o__Caenarcaniphilales; f__Caenarcaniphilales; g__Caenarcaniphilales; s__uncultured_cyanobacterium
69	module_6	24402086aa89ae8aa53f77bfa05b0b86	d__Bacteria; p__Proteobacteria; c__Alphaproteobacteria; o__Sphingomonadales; f__Sphingomonadaceae
70	module_6	eadfbd61323aa00f890e044224079a89	d__Bacteria; p__Proteobacteria; c__Gammaproteobacteria; o__Acidiferrobacterales; f__Acidiferrobacteraceae; g__Sulfurifustis
71	module_6	b6275f5d65a05270b0bc208be9a45772	d__Bacteria; p__Proteobacteria; c__Gammaproteobacteria; o__Methylococcales; f__Methylococcaceae; g__Methylomagnum
72	module_7	160974676ffec035f1e9f17524f784f4	d__Bacteria; p__Zixibacteria; c__Zixibacteria; o__Zixibacteria; f__Zixibacteria; g__Zixibacteria; s__uncultured_bacterium
73	module_7	d1f1e528fe25a1b2188b7293fa54e1bd	d__Bacteria; p__Proteobacteria; c__Gammaproteobacteria; o__Burkholderiales; f__Sutterellaceae; g__uncultured; s__uncultured_bacterium
74	module_7	8922f789c3bc2b11364e9de180c7ea81	d__Bacteria; p__Proteobacteria; c__Alphaproteobacteria; o__Ferrovibrionales; f__Ferrovibrionales; g__uncultured; s__uncultured_bacterium
75	module_7	8e812291e9293f9bd04ff2569956f585	d__Bacteria; p__Deinococcota; c__Deinococci; o__Thermales; f__Thermaceae; g__Thermus
76	module_7	bd58048a215290766d1d0dc806aae5a0	d__Bacteria; p__Chloroflexi; c__Chloroflexia; o__Thermomicrobiales; f__Thermomicrobiaceae; g__Thermomicrobium
77	module_8	8695c60cb8e5412c3f477a85ff90ccf0	d__Bacteria; p__Nitrospirota; c__Leptospirillia; o__Leptospirillales; f__Leptospirillaceae; g__Leptospirillum
78	module_8	0ab28d8f8bdeca73b263392578ea4e1c	d__Bacteria; p__Myxococcota; c__bacteriap25; o__bacteriap25; f__bacteriap25; g__bacteriap25
79	module_8	3ea6ddadfce2908de652e0b77413cd66	d__Bacteria; p__Cyanobacteria; c__Vampirivibrionia; o__Vampirovibrionales; f__Vampirovibrionales; g__Vampirovibrionales; s__uncultured_bacterium
80	module_8	74c0156b55a527f917f88a600fccda92	d__Bacteria; p__Acidobacteriota; c__Acidobacteriae; o__Subgroup_2; f__Subgroup_2; g__Subgroup_2; s__uncultured_bacterium
81	module_8	2ba9b1ce2a99c62c3a5d286c89cdce9f	d__Bacteria; p__Deinococcota; c__Deinococci; o__Thermales; f__Thermaceae; g__Thermus; s__Thermus_antranikianii
82	module_9	a4cd6152db4ba6371bd3d35fcda62a19	d__Bacteria; p__Firmicutes; c__Bacilli; o__Lactobacillales; f__Streptococcaceae; g__Streptococcus; s__Streptococcus_salivarius
83	module_9	c52703a0552b005d731ddb52395a8e65	d__Bacteria; p__Firmicutes; c__Bacilli; o__Lactobacillales; f__Lactobacillaceae; g__Lactobacillus; s__Lactobacillus_delbrueckii
84	module_9	38b7580c13cf081c9f279006c2dc70b9	d__Bacteria; p__Actinobacteriota; c__Actinobacteria; o__Bifidobacteriales; f__Bifidobacteriaceae; g__Bifidobacterium; s__Bifidobacterium_longum
85	module_9	90ee2cc9b163754587e3a4cd0257d19b	d__Bacteria; p__Firmicutes; c__Bacilli; o__Lactobacillales; f__Streptococcaceae; g__Streptococcus
86	module_9	9fb0f28dfe4b1600f80981274faed144	d__Bacteria; p__Cyanobacteria; c__Cyanobacteriia; o__Chloroplast; f__Chloroplast; g__Chloroplast
87	module_10	084e34f68bc989778bd8f9af64aa822a	d__Bacteria; p__Proteobacteria; c__Alphaproteobacteria; o__Sphingomonadales; f__Sphingomonadaceae
88	module_10	1808e50ad0d18f44118fad82d826e9f4	d__Bacteria; p__Proteobacteria; c__Alphaproteobacteria; o__Sphingomonadales; f__Sphingomonadaceae; g__Novosphingobium; s__Blastomonas_sp.
89	module_10	4373644a20fafe8e9b4c5310d2ef5a33	d__Bacteria; p__Proteobacteria; c__Alphaproteobacteria; o__Rickettsiales; f__SM2D12; g__SM2D12
90	module_10	d5c7815873eb53a3582dbdfd48a362ba	d__Bacteria; p__Proteobacteria; c__Alphaproteobacteria; o__Rickettsiales; f__SM2D12; g__SM2D12
91	module_11	a6c435f96bd2e992682cc3e7040ec5b2	d__Bacteria; p__Proteobacteria; c__Gammaproteobacteria; o__Enterobacterales; f__Enterobacteriaceae; g__Raoultella
92	module_11	07c3160551922faa7be5740ea3adc189	d__Bacteria; p__Proteobacteria; c__Gammaproteobacteria; o__Burkholderiales; f__Burkholderiaceae; g__Ralstonia
93	module_11	05f396eb2a97db9c82e5f9d3fa049d34	d__Bacteria; p__Proteobacteria; c__Gammaproteobacteria; o__Burkholderiales; f__Alcaligenaceae; g__Achromobacter
94	module_11	ddc89d182a9a3274529f95027cf70dfb	d__Bacteria; p__Actinobacteriota; c__Actinobacteria; o__Micrococcales; f__Micrococcaceae; g__Pseudarthrobacter
95	module_12	f641482115e2620c3e3eaa83b74a6075	d__Bacteria; p__Proteobacteria; c__Alphaproteobacteria; o__Sphingomonadales; f__Sphingomonadaceae; g__Sphingomonas
96	module_12	3f5a40ede4a383ffa11a033273a56b71	d__Bacteria; p__Proteobacteria; c__Alphaproteobacteria; o__Rhizobiales; f__Beijerinckiaceae; g__Methylobacterium-Methylorubrum; s__Methylobacterium_isbiliense
97	module_12	328e14085c650e96e870aebf71ee9bda	d__Bacteria; p__Proteobacteria; c__Alphaproteobacteria; o__Sphingomonadales; f__Sphingomonadaceae; g__Novosphingobium
98	module_12	82cc90b5a5300a0bccea0871475c4ea3	d__Bacteria; p__Proteobacteria; c__Alphaproteobacteria; o__Sphingomonadales; f__Sphingomonadaceae; g__Novosphingobium
99	module_13	7a0951b07a65faf46b39796e382a0f41	d__Bacteria; p__Bacteroidota; c__Kapabacteria; o__Kapabacteriales; f__Kapabacteriales; g__Kapabacteriales
100	module_13	63abdcdae396315d80d0a3214e6060f5	d__Bacteria; p__Proteobacteria; c__Gammaproteobacteria; o__Burkholderiales; f__Rhodocyclaceae; g__Denitratisoma
101	module_13	cd5f0e3f3fc2867b0ddb08e87c3b6633	d__Bacteria; p__Actinobacteriota; c__Acidimicrobiia; o__Microtrichales; f__uncultured; g__uncultured
102	module_13	90f2f3dcf57029d1ce5c88463f8d1094	d__Bacteria; p__Proteobacteria; c__Alphaproteobacteria; o__Sphingomonadales; f__Sphingomonadaceae; g__Novosphingobium
103	module_14	96a1bd789a8277eb6eee8f465db6538d	d__Bacteria; p__Proteobacteria; c__Gammaproteobacteria; o__Burkholderiales; f__Hydrogenophilaceae; g__uncultured; s__nitrifying_bacterium
104	module_14	276dc1408b116d0c6ef445e1e505fd81	d__Bacteria; p__Proteobacteria; c__Gammaproteobacteria; o__Burkholderiales; f__TRA3-20; g__TRA3-20; s__uncultured_organism
105	module_14	c40e551d159ba673da4a91f2251f01f1	d__Bacteria; p__Proteobacteria; c__Alphaproteobacteria; o__Acetobacterales; f__Acetobacteraceae
106	module_14	73e016075d7425386a7184b6db1b7bcc	d__Bacteria; p__Proteobacteria; c__Gammaproteobacteria; o__Burkholderiales; f__Rhodocyclaceae; g__Methyloversatilis
107	module_15	d578bac2fc0ce54df8df58212e1ef033	d__Bacteria; p__Proteobacteria; c__Alphaproteobacteria; o__Acetobacterales; f__Acetobacteraceae
108	module_15	a8336cac5f11f81e94766a36b1c63214	d__Bacteria; p__Proteobacteria; c__Alphaproteobacteria; o__Rickettsiales; f__SM2D12; g__SM2D12; s__uncultured_bacterium
109	module_15	96d607e046c534c69147af2630617149	d__Bacteria; p__Proteobacteria; c__Alphaproteobacteria; o__Rhizobiales; f__Rhizobiales_Incertae_Sedis; g__Phreatobacter; s__uncultured_Brucella
110	module_15	20b2ed0e1361e2ea814b086e0e70c007	d__Bacteria; p__Proteobacteria; c__Alphaproteobacteria; o__Rhizobiales; f__Rhizobiales_Incertae_Sedis; g__Phreatobacter
111	module_16	03a4178e1aeb0d3a617dc0af139aa44b	d__Bacteria; p__Proteobacteria; c__Alphaproteobacteria; o__Rhizobiales; f__Rhizobiales_Incertae_Sedis; g__Phreatobacter; s__uncultured_Brucella
112	module_16	72b7303e5b988c2d70851211098f833b	d__Bacteria; p__Proteobacteria; c__Alphaproteobacteria; o__Caulobacterales; f__Hyphomonadaceae; g__uncultured; s__uncultured_Maricaulis
113	module_16	44ce277f6ff4f3f911a8bf6189828d9a	d__Bacteria; p__Proteobacteria; c__Alphaproteobacteria; o__Rhizobiales; f__Hyphomicrobiaceae; g__Hyphomicrobium
114	module_16	97b22eff6b11e07c967f1dedb05972a3	d__Bacteria; p__Proteobacteria; c__Alphaproteobacteria; o__Caulobacterales; f__Hyphomonadaceae
115	module_17	b19357ad4a0e49f7370c7e42d1a27f3f	d__Bacteria; p__Proteobacteria; c__Alphaproteobacteria; o__Sphingomonadales; f__Sphingomonadaceae; g__Sphingomonas
116	module_17	44334d35a94ae7c48d3d8315af1db835	d__Bacteria; p__Proteobacteria; c__Alphaproteobacteria; o__Sphingomonadales; f__Sphingomonadaceae; g__DSSF69
117	module_17	49572721be6f82c9eb51a8fc2a8048b8	d__Bacteria; p__Proteobacteria; c__Alphaproteobacteria; o__Rhizobiales; f__Rhizobiales_Incertae_Sedis; g__Phreatobacter; s__uncultured_bacterium
118	module_18	53aeb9e2a5deb8d1393f9a3dc95bf9e4	d__Bacteria; p__Bacteroidota; c__Bacteroidia; o__Cytophagales; f__Microscillaceae; g__uncultured
119	module_18	2bcff1f6a8f0614dab722e73fd04081a	d__Bacteria; p__Cyanobacteria; c__Vampirivibrionia; o__Vampirovibrionales; f__Vampirovibrionales; g__Vampirovibrionales; s__uncultured_bacterium
120	module_18	fd3a22c137300a0d4165d74259d1eee6	d__Bacteria; p__Proteobacteria; c__Alphaproteobacteria; o__Dongiales; f__Dongiaceae; g__Dongia
121	module_19	30a036ee232da6545c00b396101711ed	d__Bacteria; p__Actinobacteriota; c__Actinobacteria; o__Corynebacteriales; f__Mycobacteriaceae; g__Mycobacterium
122	module_19	a031e8d02054ca5f3139d99b39bb120e	d__Bacteria; p__Proteobacteria; c__Alphaproteobacteria; o__Sphingomonadales; f__Sphingomonadaceae; g__Sphingomonas
123	module_19	34fe45e13f74e6443f70a424cbb6a75d	d__Bacteria; p__Proteobacteria; c__Alphaproteobacteria; o__Sphingomonadales; f__Sphingomonadaceae; g__Sphingomonas
124	module_20	a651b3f4b327a08c1226419514a24173	d__Bacteria; p__Proteobacteria; c__Gammaproteobacteria; o__Burkholderiales; f__Rhodocyclaceae
125	module_20	a1047d3bad32444d85ecfc24554bb482	d__Bacteria; p__Acidobacteriota; c__Blastocatellia; o__Blastocatellales; f__Blastocatellaceae
126	module_20	271dd79ef06b84ae682eac68b4a572bf	d__Bacteria; p__Proteobacteria; c__Alphaproteobacteria; o__Rhizobiales; f__Xanthobacteraceae; g__Pseudorhodoplanes
127	module_21	d7edf962ead4819c2c60c289e597fd47	d__Bacteria; p__Cyanobacteria; c__Vampirivibrionia; o__Obscuribacterales; f__Obscuribacteraceae; g__Candidatus_Obscuribacter; s__uncultured_bacterium
128	module_21	15b2dd497672e6efe981098308fbdba8	d__Bacteria; p__Proteobacteria; c__Alphaproteobacteria; o__Rhizobiales; f__Beijerinckiaceae; g__Methylobacterium-Methylorubrum
129	module_21	4715d00a2315b24a3fcc1b66ae839a94	d__Bacteria; p__Proteobacteria; c__Alphaproteobacteria; o__Rhizobiales; f__Beijerinckiaceae; g__Methylobacterium-Methylorubrum
130	module_22	61d79a61f60e0caf52fc56aada22fb94	d__Bacteria; p__Proteobacteria; c__Gammaproteobacteria; o__Salinisphaerales; f__Solimonadaceae; g__Nevskia; s__uncultured_bacterium
131	module_22	b68fbb48d637fc79dbb8fd5fb104fb8e	d__Bacteria; p__Proteobacteria; c__Gammaproteobacteria; o__Salinisphaerales; f__Solimonadaceae; g__Nevskia; s__uncultured_bacterium
132	module_22	f927aed81c52c3649fa45f3788a58997	d__Bacteria; p__Proteobacteria; c__Gammaproteobacteria; o__Burkholderiales; f__Methylophilaceae; g__Methylophilus
133	module_23	7a26e813ac347780fca669fc9965ff17	d__Bacteria; p__Acidobacteriota; c__Blastocatellia; o__Chloracidobacteriales; f__Chloracidobacteriaceae; g__Chloracidobacterium
134	module_23	2fa775263542a81a900f52372a4ee868	d__Bacteria; p__Proteobacteria; c__Gammaproteobacteria; o__Burkholderiales; f__Comamonadaceae
135	module_23	1aa69078f359aaa4799c160789062b64	d__Bacteria; p__Proteobacteria; c__Gammaproteobacteria; o__Burkholderiales; f__Comamonadaceae; g__Aquabacterium
136	module_24	ae5d9591e68322386f5430838c6dd129	d__Bacteria; p__Proteobacteria; c__Gammaproteobacteria; o__Burkholderiales; f__Rhodocyclaceae; g__Dechloromonas
137	module_24	41ae76c4509d60055848e9695d4b364b	d__Bacteria; p__Proteobacteria; c__Alphaproteobacteria; o__Sphingomonadales; f__Sphingomonadaceae; g__Sphingobium; s__Sphingobium_fontiphilum
138	module_24	5d97b6c02f13509f30cf0f76da8140c2	d__Bacteria; p__Proteobacteria; c__Gammaproteobacteria; o__Burkholderiales; f__Rhodocyclaceae
139	module_25	f8c14451a493ed66f258384ef7c9f149	d__Bacteria; p__Proteobacteria; c__Gammaproteobacteria; o__Burkholderiales; f__Comamonadaceae
140	module_25	bfd43cbea63e7db0e129f236a0adf1d5	d__Bacteria; p__Proteobacteria; c__Alphaproteobacteria; o__uncultured; f__uncultured; g__uncultured; s__uncultured_Rhodospirillaceae
141	module_25	b2cc78360526c5e8a9799db0dfe00f72	d__Bacteria; p__Proteobacteria; c__Gammaproteobacteria; o__Burkholderiales; f__Comamonadaceae
142	module_26	0d5681a85fe603d0daa8a735886dae6c	d__Bacteria; p__Patescibacteria; c__Parcubacteria; o__Candidatus_Nomurabacteria; f__Candidatus_Nomurabacteria; g__Candidatus_Nomurabacteria; s__uncultured_bacterium
143	module_26	45b65d69bb2c7d3d3736e6d681ea5106	d__Archaea; p__Halobacterota; c__Methanosarcinia; o__Methanosarciniales; f__Methanoperedenaceae; g__Candidatus_Methanoperedens
144	module_26	0569361b05dbe3d38341a8be87f5e3d9	d__Bacteria; p__Proteobacteria; c__Gammaproteobacteria; o__Methylococcales; f__Methylomonadaceae; g__Methylobacter
145	module_27	c01b191e40a6074a7b132a1998053d41	d__Bacteria; p__Proteobacteria; c__Gammaproteobacteria; o__Burkholderiales; f__Gallionellaceae; g__Sideroxydans
146	module_27	92e4a27dbbbfd5a2a84782855b436afe	d__Bacteria; p__Bacteroidota; c__Bacteroidia; o__Cytophagales; f__Microscillaceae
147	module_27	b9a77bd903ca8cc5957b64886e091a93	d__Bacteria; p__Gemmatimonadota; c__Gemmatimonadetes; o__Gemmatimonadales; f__Gemmatimonadaceae; g__uncultured; s__Gemmatimonadetes_bacterium
148	module_28	d7086a27f33f5128b88d7cea60c016cb	d__Bacteria; p__Proteobacteria; c__Alphaproteobacteria; o__Rhizobiales; f__Beijerinckiaceae
149	module_28	3504c69f384a6b8bc85367b79a39340d	d__Bacteria; p__Proteobacteria; c__Alphaproteobacteria; o__Sphingomonadales; f__Sphingomonadaceae; g__Sphingomonas
150	module_28	6fd565f3b2a9c9cee0f587f32bf52b37	d__Bacteria; p__Cyanobacteria; c__Vampirivibrionia; o__Obscuribacterales; f__Obscuribacteraceae; g__Obscuribacteraceae; s__uncultured_bacterium
151	module_29	c2c15ce3a04c89fb5cd683f1c07cb96b	d__Bacteria; p__Proteobacteria; c__Alphaproteobacteria; o__Sphingomonadales; f__Sphingomonadaceae; g__Sphingomonas
152	module_29	c5fd3cdf1d3abdcbafb807ce540c73b0	d__Bacteria; p__Proteobacteria; c__Alphaproteobacteria; o__Rhizobiales; f__Beijerinckiaceae; g__Methylobacterium-Methylorubrum
153	module_29	08135439d312c5bdb27840a374c9fa92	d__Bacteria; p__Proteobacteria; c__Gammaproteobacteria; o__Pseudomonadales; f__Moraxellaceae; g__Acinetobacter
154	module_30	4d4af2a073a5a0bcb8ba0d1bc93778c1	d__Bacteria; p__Chloroflexi; c__P2-11E; o__P2-11E; f__P2-11E; g__P2-11E
155	module_30	6a7b8ff2f0fff3e7524da2bb6fff4350	d__Bacteria; p__Gemmatimonadota; c__Gemmatimonadetes; o__Gemmatimonadales; f__Gemmatimonadaceae; g__uncultured
156	module_30	57c40ca589e02317d468f2ab8e023788	d__Bacteria; p__Actinobacteriota; c__Thermoleophilia; o__Gaiellales; f__Gaiellaceae; g__Gaiella; s__uncultured_bacterium
157	module_31	b88dec17c3a974acd5dc9330e47c322a	d__Bacteria; p__Proteobacteria; c__Gammaproteobacteria; o__Burkholderiales; f__TRA3-20; g__TRA3-20
158	module_31	e7e95c5aecedae416b4842ef9d288584	d__Bacteria; p__Proteobacteria; c__Alphaproteobacteria; o__Acetobacterales; f__Acetobacteraceae
159	module_31	1de486bfb65f673762d28fc7ae623251	d__Bacteria; p__Proteobacteria; c__Gammaproteobacteria; o__Burkholderiales; f__Comamonadaceae; g__Curvibacter; s__uncultured_Hydrogenophaga
160	module_32	d92b8a9680805ae26ba81a60fdf016d9	d__Bacteria; p__Actinobacteriota; c__Actinobacteria; o__Corynebacteriales; f__Mycobacteriaceae; g__Mycobacterium
161	module_32	1dcc292dbb5ba5607192d67a295d7d93	d__Bacteria; p__Actinobacteriota; c__Actinobacteria; o__Corynebacteriales; f__Mycobacteriaceae; g__Mycobacterium
162	module_32	afd61503e425de04179206ea251c12f0	d__Bacteria; p__Proteobacteria; c__Alphaproteobacteria; o__Caulobacterales; f__Hyphomonadaceae
163	module_33	8bd941f369146b21668cf4aebfd00ac6	d__Bacteria; p__Bacteroidota; c__Bacteroidia; o__Flavobacteriales; f__Weeksellaceae; g__Chryseobacterium; s__Chryseobacterium_hominis
164	module_33	613ecaebd468a430b97c69a2f9edad9c	d__Bacteria; p__Proteobacteria; c__Gammaproteobacteria; o__Pseudomonadales; f__Moraxellaceae; g__Acinetobacter
165	module_33	4d93383d0d775f7979f2fbe804ff9997	d__Bacteria; p__Proteobacteria; c__Gammaproteobacteria; o__Burkholderiales; f__Comamonadaceae
166	module_34	1771019e6e5dae7d6e8df6cee71e3e12	d__Bacteria; p__Proteobacteria; c__Alphaproteobacteria; o__Rhizobiales; f__Beijerinckiaceae; g__Methylobacterium-Methylorubrum; s__Methylobacterium_komagatae
167	module_34	e64afb2ca7d2f51d117d7f8cb6fe5e7c	d__Bacteria; p__Proteobacteria; c__Alphaproteobacteria; o__Rhizobiales; f__Rhizobiaceae; g__Allorhizobium-Neorhizobium-Pararhizobium-Rhizobium
168	module_34	2cd30e9eda91687ba73dcae76f4f1880	d__Bacteria; p__Proteobacteria; c__Alphaproteobacteria; o__Caulobacterales; f__Caulobacteraceae; g__Brevundimonas
169	module_35	f3aab7dac875ebb6967a57a8ba693107	d__Bacteria; p__Proteobacteria; c__Alphaproteobacteria; o__Reyranellales; f__Reyranellaceae; g__Reyranella
170	module_35	ca65437e6163b04f99baf2731c1f0a0a	d__Bacteria; p__Proteobacteria; c__Gammaproteobacteria; o__Burkholderiales; f__Comamonadaceae; g__Aquabacterium
171	module_35	65de1eaa5c80fac9e5a2c5b52441ee29	d__Bacteria; p__Proteobacteria; c__Alphaproteobacteria; o__Sphingomonadales; f__Sphingomonadaceae; g__Sphingomonas
172	module_36	54c4e8b7a68dbc2e8e08005d41fdf8a5	d__Bacteria; p__Nitrospirota; c__Thermodesulfovibrionia; o__uncultured; f__uncultured; g__uncultured
173	module_36	77b57b7fe535183b1494f958b7bc0074	d__Bacteria; p__Nitrospirota; c__Nitrospiria; o__Nitrospirales; f__Nitrospiraceae; g__Nitrospira; s__uncultured_organism
174	module_36	fd20397fdb814b71d4bbcbb7c7c6d5f8	d__Bacteria; p__Methylomirabilota; c__Methylomirabilia; o__Methylomirabilales; f__Methylomirabilaceae; g__Candidatus_Methylomirabilis; s__uncultured_bacterium
175	module_37	31c5d6d689fe24ec7157fa1c0783fbd4	d__Bacteria; p__Proteobacteria; c__Alphaproteobacteria; o__Rhizobiales; f__Beijerinckiaceae; g__Methylobacterium-Methylorubrum
176	module_37	cd9c3f9878737a752b63c8b3bb1da7a4	d__Bacteria; p__Proteobacteria; c__Alphaproteobacteria; o__Sphingomonadales; f__Sphingomonadaceae; g__Sphingomonas
177	module_37	97d5269d39a0eae35715f8f6c9219ea5	d__Bacteria; p__Proteobacteria; c__Alphaproteobacteria; o__Sphingomonadales; f__Sphingomonadaceae; g__Sphingomonas
178	module_38	1d84c3792bb7521c3a444a6132f10a3e	d__Bacteria; p__Actinobacteriota; c__Actinobacteria; o__Corynebacteriales; f__Mycobacteriaceae; g__Mycobacterium
179	module_38	689aaf12007c5141c4d175289792d5d4	d__Bacteria; p__Proteobacteria; c__Alphaproteobacteria; o__Rhizobiales; f__Xanthobacteraceae; g__Bradyrhizobium
180	module_39	69ad481659885ec934fc94eef50336cf	d__Bacteria; p__Proteobacteria; c__Alphaproteobacteria; o__Rhizobiales; f__Rhizobiales_Incertae_Sedis; g__Phreatobacter; s__uncultured_bacterium
181	module_39	d98dc146ecb153beb762e1cc3deff3e5	d__Bacteria; p__Proteobacteria; c__Alphaproteobacteria; o__Sphingomonadales; f__Sphingomonadaceae; g__Porphyrobacter
182	module_40	8a8547a5dd47cdc2a4fbab3d1976b4ce	d__Bacteria; p__Proteobacteria; c__Alphaproteobacteria; o__Sphingomonadales; f__Sphingomonadaceae; g__Sphingomonas
183	module_40	6a2be02bdc7d290afb6e99db16706f66	d__Bacteria; p__Proteobacteria; c__Alphaproteobacteria; o__Rhizobiales; f__Hyphomicrobiaceae; g__Hyphomicrobium
184	module_41	c8b08e5565367eb8da49e52c2144b498	d__Bacteria; p__Proteobacteria; c__Gammaproteobacteria; o__Burkholderiales
185	module_41	6ea8c942c0f29eaf40191aa4d00b9e80	d__Bacteria; p__Deinococcota; c__Deinococci; o__Thermales; f__Thermaceae; g__Thermus; s__Thermus_scotoductus
186	module_42	5297e2cb2eca5b9f4887135f53f67051	d__Bacteria; p__Proteobacteria; c__Alphaproteobacteria; o__Sphingomonadales; f__Sphingomonadaceae
187	module_42	ea0c588797641ffcc44dfce214861abc	d__Bacteria; p__Proteobacteria; c__Alphaproteobacteria; o__Rhizobiales; f__Beijerinckiaceae; g__Methylobacterium-Methylorubrum
188	module_43	8929d4a834179e47f2c0d88689a6346d	d__Bacteria; p__Proteobacteria; c__Gammaproteobacteria; o__Burkholderiales; f__Hydrogenophilaceae; g__uncultured
189	module_43	9eccadd8a219c8c4999217b164b97603	d__Bacteria; p__Proteobacteria; c__Gammaproteobacteria; o__Pseudomonadales; f__Pseudomonadaceae; g__Pseudomonas
190	module_44	960ca581bbfee6900de30113df17a5c8	d__Bacteria; p__Proteobacteria; c__Gammaproteobacteria; o__Pseudomonadales; f__Pseudomonadaceae; g__Pseudomonas
191	module_44	b02a8d33d018119dedb2db15db887bfd	d__Bacteria; p__Actinobacteriota; c__Actinobacteria; o__Propionibacteriales; f__Propionibacteriaceae; g__Cutibacterium
192	module_45	876ed260be5f69590ce1242534b48054	d__Bacteria; p__Firmicutes; c__Bacilli; o__Staphylococcales; f__Staphylococcaceae; g__Staphylococcus
193	module_45	5497318e515a8c328a68f95975d9c7d4	d__Bacteria; p__Firmicutes; c__Bacilli; o__Staphylococcales; f__Staphylococcaceae; g__Staphylococcus
194	module_46	6e5814131946cf0f5bcfe9f4a4849f4f	d__Bacteria; p__Proteobacteria; c__Alphaproteobacteria; o__Caulobacterales; f__Caulobacteraceae; g__Phenylobacterium
195	module_46	911eb87fa7d610ddf37bd611045156f9	d__Bacteria; p__Actinobacteriota; c__Actinobacteria; o__Corynebacteriales; f__Mycobacteriaceae; g__Mycobacterium
196	module_47	682262f013e7bd0ff0ba0df91a47ce65	d__Bacteria; p__Actinobacteriota; c__Actinobacteria; o__Corynebacteriales; f__Mycobacteriaceae; g__Mycobacterium
197	module_47	c41738e7af83866ce018352bf286dcd2	d__Bacteria; p__Proteobacteria; c__Alphaproteobacteria; o__Sphingomonadales; f__Sphingomonadaceae; g__Sphingomonas
198	module_48	0a1f5ed70dcb37a86924dbd5fde981af	d__Bacteria; p__Proteobacteria; c__Gammaproteobacteria; o__Pseudomonadales; f__Moraxellaceae; g__Enhydrobacter
199	module_48	a1d4562a85071cb6c902ba50131c5ffd	d__Bacteria; p__Proteobacteria; c__Gammaproteobacteria; o__Pseudomonadales; f__Moraxellaceae; g__Acinetobacter
200	module_49	739f58eec1fc95dd0245d7539c72a6b9	d__Bacteria; p__Proteobacteria; c__Alphaproteobacteria; o__Rickettsiales; f__SM2D12; g__SM2D12; s__unidentified_marine
201	module_49	b11df30cd28b6efdd9fe1271560c2a2f	d__Bacteria; p__Proteobacteria; c__Alphaproteobacteria; o__Sphingomonadales; f__Sphingomonadaceae
202	module_50	d4577f65f12f93de56caaa310c99e7c4	d__Bacteria; p__Proteobacteria; c__Alphaproteobacteria; o__uncultured; f__uncultured; g__uncultured
203	module_50	105bb72d19a256e3fb46c015fd8ea08e	d__Bacteria; p__Proteobacteria; c__Gammaproteobacteria; o__Burkholderiales; f__Gallionellaceae; g__Gallionella
204	module_51	262259af1422a097100b3380887e9d04	d__Bacteria; p__Proteobacteria; c__Alphaproteobacteria; o__Sphingomonadales; f__Sphingomonadaceae; g__Blastomonas
205	module_51	4d4093e2fc1402de5b4614d2fd6ea06f	d__Bacteria; p__Proteobacteria; c__Alphaproteobacteria; o__Caulobacterales; f__Caulobacteraceae; g__Caulobacter
206	module_52	914f61b6462c061ca1c0d98c391f4405	d__Bacteria; p__Verrucomicrobiota; c__Omnitrophia; o__Omnitrophales; f__Omnitrophaceae; g__Candidatus_Omnitrophus; s__uncultured_Verrucomicrobia
207	module_52	86227478fc61da8d36c45acbbaabb3ac	d__Bacteria; p__RCP2-54; c__RCP2-54; o__RCP2-54; f__RCP2-54; g__RCP2-54
208	module_53	10f3f003b81e740d7faf17c7ec34e0ec	d__Bacteria; p__Cyanobacteria; c__Vampirivibrionia; o__Obscuribacterales; f__Obscuribacteraceae; g__Candidatus_Obscuribacter
209	module_53	a976c625d74ed41a44a6155a1f7abd0d	d__Bacteria; p__Proteobacteria; c__Alphaproteobacteria; o__Rickettsiales; f__SM2D12; g__SM2D12; s__uncultured_bacterium
210	module_54	61acebd4772f962113fe19b2a452c0c0	d__Bacteria; p__Proteobacteria; c__Alphaproteobacteria; o__Sphingomonadales; f__Sphingomonadaceae; g__DSSF69; s__Hankyongella_aquatica
211	module_54	7136846c71b2f663fec268c903d9d684	d__Bacteria; p__Proteobacteria; c__Alphaproteobacteria; o__Sphingomonadales; f__Sphingomonadaceae; g__DSSF69; s__Hankyongella_aquatica
212	module_55	4833595e685250bcbe4f55b76d099913	d__Bacteria; p__Proteobacteria; c__Alphaproteobacteria; o__Sphingomonadales; f__Sphingomonadaceae; g__Novosphingobium
213	module_55	9bd37f85b0a40037d48be29b8314245c	d__Bacteria; p__Proteobacteria; c__Alphaproteobacteria; o__Rhizobiales; f__Xanthobacteraceae
214	module_56	fee8e6abace2b9df90fc9affd2095e6a	d__Bacteria; p__Proteobacteria; c__Gammaproteobacteria; o__Burkholderiales; f__Rhodocyclaceae; g__Dechloromonas
215	module_56	5eb3a5cdef3eef862afb2f8399ed9cc0	d__Bacteria; p__Deinococcota; c__Deinococci; o__Thermales; f__Thermaceae; g__Meiothermus
216	module_57	8c0da2d50212537d7921d7b86e9abe50	d__Bacteria; p__Spirochaetota; c__Leptospirae; o__Leptospirales; f__Leptospiraceae; g__Leptospira
217	module_57	b42c86d2492fccaac1b0aa15e9735598	d__Bacteria; p__Proteobacteria; c__Gammaproteobacteria; o__Burkholderiales; f__Comamonadaceae; g__Piscinibacter
218	module_58	c6e1f2684578d8c95c9c86a1f4f10634	d__Bacteria; p__Bacteroidota; c__Bacteroidia; o__Chitinophagales; f__Chitinophagaceae; g__uncultured; s__uncultured_organism
219	module_58	397fdab7fc4ca3b79d59537f93f414f5	d__Bacteria; p__Cyanobacteria; c__Vampirivibrionia; o__Obscuribacterales; f__Obscuribacteraceae; g__Obscuribacteraceae; s__uncultured_bacterium
220	module_59	8f9bb846a4990c277d6a32ad79728659	d__Bacteria; p__Proteobacteria; c__Alphaproteobacteria; o__Sphingomonadales; f__Sphingomonadaceae; g__Novosphingobium
221	module_59	28744744409a95e5b7a8e764ec02fb35	d__Bacteria; p__Proteobacteria; c__Gammaproteobacteria; o__Burkholderiales; f__Comamonadaceae; g__Aquabacterium
222	module_60	32e2774aaa5d51ead8780417879e0b07	d__Bacteria; p__Proteobacteria; c__Gammaproteobacteria; o__Burkholderiales; f__Gallionellaceae; g__Gallionella
223	module_60	44a0a186983e8538dd13f24110e31320	d__Bacteria; p__Proteobacteria; c__Gammaproteobacteria; o__Burkholderiales; f__Gallionellaceae; g__Gallionella
224	module_61	a9664c0b7f38ed476a6788455ec8030c	d__Bacteria; p__Proteobacteria; c__Alphaproteobacteria; o__Rhizobiales; f__Hyphomicrobiaceae; g__Hyphomicrobium
225	module_61	35fd1e642d3f755cb8f75b89542d7678	d__Bacteria; p__Cyanobacteria; c__Vampirivibrionia; o__Obscuribacterales; f__Obscuribacteraceae; g__Obscuribacteraceae; s__uncultured_bacterium
226	module_62	fc88886d8f765e0d096f7c5359ac8b3f	d__Bacteria; p__Proteobacteria; c__Alphaproteobacteria; o__Rhizobiales; f__Hyphomicrobiaceae; g__Pedomicrobium
227	module_62	dc48bb775843c3bba667b94a902b39ec	d__Bacteria; p__GAL15; c__GAL15; o__GAL15; f__GAL15; g__GAL15; s__uncultured_bacterium
228	module_63	06061d7c8b7cc319b39737d758db638f	d__Bacteria; p__Proteobacteria; c__Alphaproteobacteria; o__Caulobacterales; f__Hyphomonadaceae; g__SWB02
229	module_63	33af59cc8af0dd1077c0517ee6e56a5e	d__Bacteria; p__Proteobacteria; c__Gammaproteobacteria; o__Methylococcales; f__Methylomonadaceae; g__Methylobacter
230	module_64	2db747894e1937ed04b9af7d5847cce6	d__Bacteria; p__Actinobacteriota; c__Actinobacteria; o__Corynebacteriales; f__Mycobacteriaceae; g__Mycobacterium
231	module_64	f4ee137efcca412c21eb0a5a21e877ce	d__Bacteria; p__Actinobacteriota; c__Actinobacteria; o__Corynebacteriales; f__Mycobacteriaceae; g__Mycobacterium
232	module_65	c599bd8b3d53ea5c0ac326166bb141ad	d__Bacteria; p__Proteobacteria; c__Alphaproteobacteria; o__Rhizobiales; f__Rhizobiales_Incertae_Sedis; g__Phreatobacter; s__Methylobacteriaceae_bacterium
233	module_65	2e68cbd5636e11ec5d4af1f899dd3d86	d__Bacteria; p__Proteobacteria; c__Alphaproteobacteria; o__Sphingomonadales; f__Sphingomonadaceae; g__Sphingomonas
234	module_66	9de35da973f0c5004a6edce87a9f37ed	d__Bacteria; p__Patescibacteria; c__ABY1; o__Candidatus_Uhrbacteria; f__Candidatus_Uhrbacteria; g__Candidatus_Uhrbacteria; s__metagenome
235	module_66	97f703d9729fc7a7cf0807a5972a8202	d__Bacteria; p__Proteobacteria; c__Gammaproteobacteria; o__Burkholderiales; f__Methylophilaceae; g__Methylotenera; s__freshwater_sediment
236	module_67	dc68e1b6e4a1ed88e5a33ea0299679e3	d__Bacteria; p__Proteobacteria; c__Alphaproteobacteria; o__Rhizobiales; f__Beijerinckiaceae; g__Methylobacterium-Methylorubrum
237	module_67	7fd086fca2e921d2625ca5a3b7fe4e78	d__Bacteria; p__Proteobacteria; c__Alphaproteobacteria; o__Rhizobiales; f__Beijerinckiaceae; g__Methylobacterium-Methylorubrum; s__uncultured_organism
238	module_68	e84c29166c3d97e4b94a4e29f7e00c42	d__Bacteria; p__Bacteroidota; c__Bacteroidia; o__Sphingobacteriales; f__NS11-12_marine_group; g__NS11-12_marine_group
239	module_68	45b91541036320c768711257e0092f35	d__Bacteria; p__Bacteroidota; c__Bacteroidia; o__Cytophagales; f__Microscillaceae; g__uncultured; s__Cytophagales_bacterium
240	module_69	ae1b7dd35dcb620ebcdda4a172e8c3bb	d__Bacteria; p__Patescibacteria; c__ABY1; o__Candidatus_Magasanikbacteria; f__Candidatus_Magasanikbacteria; g__Candidatus_Magasanikbacteria
241	module_69	6f3dfa8084ea0a4fab31f5fa79cb0756	d__Bacteria; p__Fibrobacterota; c__Fibrobacteria; o__Fibrobacterales; f__Fibrobacteraceae; g__possible_genus_04; s__uncultured_bacterium
242	module_70	8a32f722b62ea3ccdf3a789b800e0f60	d__Bacteria; p__Proteobacteria; c__Gammaproteobacteria; o__Burkholderiales; f__Comamonadaceae
243	module_70	9125c5fd3764b068bbea672c884229af	d__Bacteria; p__Aquificota; c__Aquificae; o__Aquificales; f__Aquificaceae; g__Hydrogenobacter
244	module_71	3e418b7f856450484f841a997ed62160	d__Bacteria; p__Cyanobacteria; c__Vampirivibrionia; o__Obscuribacterales; f__Obscuribacteraceae; g__Obscuribacteraceae; s__uncultured_bacterium
245	module_71	2f52230ea7ff7b3c7dffb22d6222da58	d__Bacteria; p__Proteobacteria; c__Alphaproteobacteria; o__Sphingomonadales; f__Sphingomonadaceae; g__Novosphingobium
246	module_72	c83ebe5830700f4525fc15a1b5793796	d__Bacteria; p__Proteobacteria; c__Alphaproteobacteria; o__Caulobacterales; f__Parvularculaceae; g__Amphiplicatus; s__uncultured_bacterium
247	module_72	cfca824780bc80ca41de457032e34a78	d__Bacteria; p__Proteobacteria; c__Alphaproteobacteria; o__Sphingomonadales; f__Sphingomonadaceae; g__Porphyrobacter
248	module_73	4daf1ca1ca8843b500fd913241d074a9	d__Bacteria; p__Proteobacteria; c__Alphaproteobacteria; o__Rhizobiales; f__Beijerinckiaceae; g__Bosea
249	module_73	15ce01a067a205c4b3865e74d7953ae0	d__Bacteria; p__Proteobacteria; c__Alphaproteobacteria; o__Sphingomonadales; f__Sphingomonadaceae; g__Sphingobium
